# Supplementary material for: N-(2-Benzoyl-4-chloro­phen­yl)-4-chloro­benzene­sulfonamide
Source: Acta Crystallogr Sect E Struct Rep Online. 2008 Mar 29;64(Pt 4):o737. doi: 10.1107/S1600536808007435 (PMC2961035; doi:10.1107/S1600536808007435)
Supplement: Supplementary file 1 [file e-64-0o737-sup1.cif]

##############################################################################
###                                                                        ###
###        Electronic paper (Acta Crystallographica Section E)             ###
###                                                                        ###
##############################################################################
#                                                                            #
# This CIF contains the data in a paper accepted for publication in Acta     #
# Crystallographica Section E. It conforms to the requirements of Notes      #
# for Authors for Section E, and has been peer reviewed under the auspices   #
# of the IUCr Commission on Journals.                                        #
#                                                                            #
# Full details of the Crystallographic Information File format               #
# are given in the paper "The Crystallographic Information File (CIF):       #
# a New Standard Archive File for Crystallography" by S. R. Hall, F. H.      #
# Allen and I. D. Brown [Acta Cryst. (1991), A47, 655-685].                  #
#                                                                            #
# The current version of the core CIF dictionary is obtainable from          #
# ftp://ftp.iucr.org/pub/cif_core.dic. The current version number is 2.4.    #
#                                                                            #
# Software is freely available for graphical display of the structure(s) in  #
# this CIF.  For information consult the CIF home page http://www.iucr.org/  #
# cif/home.html                                                              #
#                                                                            #
# This file may be used for bona fide research purposes within the           #
# scientific community so long as proper attribution is given to the journal # 
# article from which it was obtained.                                        #
#                                                                            #
##############################################################################
                                             
data_global
_audit_creation_method     'SHELXL-97 with enCIFer 1.2'
_journal_date_recd_electronic     2008-02-28
_journal_date_accepted     2008-03-18
_journal_name_full     'Acta Crystallographica, Section E'
_journal_year     2008
_journal_volume     64
_journal_issue      4
_journal_page_first     o737
_journal_page_last     o737
_journal_paper_category     QO
_journal_coeditor_code     BI2286
_publ_contact_author_name     'Arto Valkonen'
_publ_contact_author_address
;
  Department of Chemistry
  University of Jyv\"askyl\"a
  P. O. Box 35
  FIN-40014 University of Jyv\"askyl\"a
  Finland
;
_publ_contact_author_email     arto.valkonen@jyu.fi
_publ_contact_author_fax     '+358 14 260 2501'
_publ_contact_author_phone     '+358 14 260 2670'
_publ_section_title
;
<i>N</i>-(2-Benzoyl-4-chlorophenyl)-4-chlorobenzenesulfonamide
;
loop_
    _publ_author_name
    _publ_author_footnote
    _publ_author_address
    'Valkonen, Arto' .
; Department of Chemistry
  University of Jyv\"askyl\"a
  PO Box 35
  FIN-40014 Jyv\"askyl\"a
  Finland
;
    'Gawinecki, Ryszard' .
; Department of Chemistry
  University of Technology and Life Sciences
  Seminaryjna 3
  PL-85-326 Bydgoszcz
  Poland
;
    'Janota, Henryk' .
; Department of Chemistry
  University of Technology and Life Sciences
  Seminaryjna 3
  PL-85-326 Bydgoszcz
  Poland
;
    'O\'smia\/lowski, Borys' .
; Department of Chemistry
  University of Technology and Life Sciences
  Seminaryjna 3
  PL-85-326 Bydgoszcz
  Poland
;
    'Kolehmainen, Erkki' .
; Department of Chemistry
  University of Jyv\"askyl\"a
  PO Box 35
  FIN-40014 Jyv\"askyl\"a
  Finland
;
data_I
_chemical_name_systematic
;
<i>N</i>-(2-Benzoyl-4-chlorophenyl)-4-chlorobenzenesulfonamide
;
_chemical_name_common     ?
_chemical_formula_moiety     'C19 H13 Cl2 N O3 S'
_chemical_formula_sum     'C19 H13 Cl2 N O3 S'
_chemical_formula_iupac     'C19 H13 Cl2 N O3 S'
_chemical_formula_weight     406.26
_chemical_melting_point     ?
_symmetry_cell_setting     monoclinic
_symmetry_space_group_name_H-M     'P 21/n'
_symmetry_space_group_name_Hall     '-P 2yn'
loop_
    _symmetry_equiv_pos_as_xyz
    'x, y, z'
    '-x+1/2, y+1/2, -z+1/2'
    '-x, -y, -z'
    'x-1/2, -y-1/2, z-1/2'
_cell_length_a     8.23070(10)
_cell_length_b     18.5014(3)
_cell_length_c     12.1364(2)
_cell_angle_alpha     90.00
_cell_angle_beta     105.2110(10)
_cell_angle_gamma     90.00
_cell_volume     1783.38(5)
_cell_formula_units_Z     4
_cell_measurement_reflns_used     31954
_cell_measurement_theta_min     0.407
_cell_measurement_theta_max     28.283
_cell_measurement_temperature     173(2)
_exptl_crystal_description     block
_exptl_crystal_colour     yellow
_exptl_crystal_size_max     0.25
_exptl_crystal_size_mid     0.25
_exptl_crystal_size_min     0.15
_exptl_crystal_density_diffrn     1.513
_exptl_crystal_density_meas     ?
_exptl_crystal_density_method     'not measured'
_exptl_crystal_F_000     832
_exptl_absorpt_coefficient_mu     0.501
_exptl_absorpt_correction_type     none
_exptl_absorpt_process_details     ?
_exptl_absorpt_correction_T_min     ?
_exptl_absorpt_correction_T_max     ?
_exptl_special_details
;
;
_diffrn_ambient_temperature     173(2)
_diffrn_radiation_type     MoK\a
_diffrn_radiation_wavelength     0.71073
_diffrn_radiation_source     'fine-focus sealed tube'
_diffrn_radiation_monochromator     graphite
_diffrn_measurement_device_type     'Bruker Kappa APEXII CCD'
_diffrn_measurement_method     '\f and \w'
_diffrn_reflns_number     13987
_diffrn_reflns_av_R_equivalents     0.0442
_diffrn_reflns_av_sigmaI/netI     0.0388
_diffrn_reflns_theta_min     2.06
_diffrn_reflns_theta_max     28.27
_diffrn_reflns_theta_full     28.27
_diffrn_measured_fraction_theta_max     0.999
_diffrn_measured_fraction_theta_full     0.999
_diffrn_reflns_limit_h_min     -10
_diffrn_reflns_limit_h_max     10
_diffrn_reflns_limit_k_min     -24
_diffrn_reflns_limit_k_max     24
_diffrn_reflns_limit_l_min     -14
_diffrn_reflns_limit_l_max     16
_diffrn_standards_number     0
_diffrn_standards_interval_count     .
_diffrn_standards_interval_time     .
_diffrn_standards_decay_%     ?
_refine_special_details
;
Refinement of <i>F</i>^2^ against ALL reflections. The weighted <i>R</i>-factor
<i>wR</i> and goodness of fit <i>S</i> are based on <i>F</i>^2^, conventional
<i>R</i>-factors <i>R</i> are based on <i>F</i>, with <i>F</i> set to zero for
negative <i>F</i>^2^. The threshold expression of <i>F</i>^2^ >
\s(<i>F</i>^2^) is used only for calculating <i>R</i>-factors(gt) <i>etc</i>.
and is not relevant to the choice of reflections for refinement.
<i>R</i>-factors based on <i>F</i>^2^ are statistically about twice as large
as those based on <i>F</i>, and <i>R</i>- factors based on ALL data will be
even larger.
;
_reflns_number_total     4401
_reflns_number_gt     3534
_reflns_threshold_expression     I>2\s(I)
_refine_ls_structure_factor_coef     Fsqd
_refine_ls_matrix_type     full
_refine_ls_R_factor_all     0.0584
_refine_ls_R_factor_gt     0.0423
_refine_ls_wR_factor_gt     0.0779
_refine_ls_wR_factor_ref     0.0841
_refine_ls_goodness_of_fit_ref     1.048
_refine_ls_restrained_S_all     1.049
_refine_ls_number_reflns     4401
_refine_ls_number_parameters     238
_refine_ls_number_restraints     1
_refine_ls_hydrogen_treatment     mixed
_refine_ls_weighting_scheme     calc
_refine_ls_weighting_details
         'calc w=1/[\s^2^(Fo^2^)+(0.0187P)^2^+1.5712P] where P=(Fo^2^+2Fc^2^)/3'
_atom_sites_solution_hydrogens     geom
_atom_sites_solution_primary     direct
_atom_sites_solution_secondary     difmap
_refine_ls_shift/su_max     0.000
_refine_ls_shift/su_mean     0.000
_refine_diff_density_max     0.323
_refine_diff_density_min     -0.313
_refine_ls_extinction_method     none
_refine_ls_extinction_coef     ?
loop_
    _atom_type_symbol
    _atom_type_description
    _atom_type_scat_dispersion_real
    _atom_type_scat_dispersion_imag
    _atom_type_scat_source
    'C' 'C' 0.0033 0.0016
                         'International Tables Vol C Tables 4.2.6.8 and 6.1.1.4'
    'H' 'H' 0.0000 0.0000
                         'International Tables Vol C Tables 4.2.6.8 and 6.1.1.4'
    'N' 'N' 0.0061 0.0033
                         'International Tables Vol C Tables 4.2.6.8 and 6.1.1.4'
    'O' 'O' 0.0106 0.0060
                         'International Tables Vol C Tables 4.2.6.8 and 6.1.1.4'
    'S' 'S' 0.1246 0.1234
                         'International Tables Vol C Tables 4.2.6.8 and 6.1.1.4'
    'Cl' 'Cl' 0.1484 0.1585
                         'International Tables Vol C Tables 4.2.6.8 and 6.1.1.4'
_computing_data_collection     'COLLECT (Bruker, 2004)'
_computing_cell_refinement     'DENZO-SMN (Otwinowski & Minor, 1997)'
_computing_data_reduction     'DENZO-SMN (Otwinowski & Minor, 1997)'
_computing_structure_solution     'SIR2002 (Burla <i>et al.</i>, 2003)'
_computing_structure_refinement     'SHELXL97 (Sheldrick, 2008)'
_computing_molecular_graphics     'ORTEP-3 for Windows (Farrugia, 1997)'
_computing_publication_material
;
SHELXL97 (Sheldrick, 2008), PLATON (Spek, 2003) and
Mercury (Macrae <i>et al.</i>, 2006)
;
loop_
    _atom_site_type_symbol
    _atom_site_label
    _atom_site_fract_x
    _atom_site_fract_y
    _atom_site_fract_z
    _atom_site_U_iso_or_equiv
    _atom_site_adp_type
    _atom_site_calc_flag
    _atom_site_refinement_flags
    _atom_site_occupancy
    _atom_site_disorder_assembly
    _atom_site_disorder_group
    Cl Cl1 0.44574(7) 0.01345(3) 0.80411(4) 0.03185(13) Uani d . 1 . .
    S S1 0.95358(6) 0.13899(3) 0.46317(4) 0.02381(11) Uani d . 1 . .
    Cl Cl2 0.64457(7) 0.44781(3) 0.45821(5) 0.03514(13) Uani d . 1 . .
    O O1 0.47941(18) 0.13671(8) 0.33815(11) 0.0301(3) Uani d . 1 . .
    O O3 1.00797(18) 0.13033(8) 0.36105(13) 0.0331(3) Uani d . 1 . .
    O O2 1.06708(17) 0.12706(8) 0.57308(12) 0.0310(3) Uani d . 1 . .
    N N1 0.7971(2) 0.08200(9) 0.44914(14) 0.0239(3) Uani d D 1 . .
    H H1 0.729(2) 0.0856(12) 0.3815(14) 0.029 Uiso d D 1 . .
    C C4 0.7144(3) 0.01218(10) 0.71469(17) 0.0270(4) Uani d . 1 . .
    H H4 0.7690 -0.0164 0.7787 0.032 Uiso calc R 1 . .
    C C15 0.7816(2) 0.25730(11) 0.35920(17) 0.0261(4) Uani d . 1 . .
    H H15 0.7689 0.2312 0.2900 0.031 Uiso calc R 1 . .
    C C7 0.4749(2) 0.15092(10) 0.43573(16) 0.0220(4) Uani d . 1 . .
    C C6 0.4742(2) 0.08317(10) 0.61488(16) 0.0231(4) Uani d . 1 . .
    H H6 0.3652 0.1018 0.6107 0.028 Uiso calc R 1 . .
    C C1 0.5564(2) 0.10128(10) 0.53194(16) 0.0215(4) Uani d . 1 . .
    C C14 0.8692(2) 0.22691(10) 0.46257(16) 0.0227(4) Uani d . 1 . .
    C C10 0.2063(3) 0.31757(12) 0.3887(2) 0.0358(5) Uani d . 1 . .
    H H10 0.1250 0.3397 0.3278 0.043 Uiso calc R 1 . .
    C C17 0.7328(2) 0.36241(10) 0.45946(17) 0.0246(4) Uani d . 1 . .
    C C18 0.8210(3) 0.33297(11) 0.56290(17) 0.0279(4) Uani d . 1 . .
    H H18 0.8345 0.3594 0.6318 0.033 Uiso calc R 1 . .
    C C16 0.7129(3) 0.32578(11) 0.35766(17) 0.0268(4) Uani d . 1 . .
    H H16 0.6530 0.3472 0.2876 0.032 Uiso calc R 1 . .
    C C2 0.7158(2) 0.07170(10) 0.53854(16) 0.0220(4) Uani d . 1 . .
    C C8 0.3942(2) 0.21889(10) 0.46066(16) 0.0222(4) Uani d . 1 . .
    C C19 0.8891(2) 0.26433(11) 0.56418(17) 0.0261(4) Uani d . 1 . .
    H H19 0.9491 0.2431 0.6343 0.031 Uiso calc R 1 . .
    C C9 0.2776(3) 0.25261(11) 0.37109(17) 0.0280(4) Uani d . 1 . .
    H H9 0.2473 0.2307 0.2977 0.034 Uiso calc R 1 . .
    C C3 0.7952(2) 0.02892(10) 0.63138(17) 0.0262(4) Uani d . 1 . .
    H H3 0.9055 0.0111 0.6376 0.031 Uiso calc R 1 . .
    C C5 0.5527(2) 0.03774(10) 0.70344(16) 0.0232(4) Uani d . 1 . .
    C C13 0.4391(3) 0.25198(11) 0.56727(17) 0.0266(4) Uani d . 1 . .
    H H13 0.5174 0.2291 0.6290 0.032 Uiso calc R 1 . .
    C C11 0.2525(3) 0.35055(11) 0.4944(2) 0.0362(5) Uani d . 1 . .
    H H11 0.2036 0.3955 0.5058 0.043 Uiso calc R 1 . .
    C C12 0.3699(3) 0.31836(11) 0.58384(19) 0.0334(5) Uani d . 1 . .
    H H12 0.4030 0.3415 0.6562 0.040 Uiso calc R 1 . .
loop_
    _atom_site_aniso_label
    _atom_site_aniso_U_11
    _atom_site_aniso_U_22
    _atom_site_aniso_U_33
    _atom_site_aniso_U_12
    _atom_site_aniso_U_13
    _atom_site_aniso_U_23
    Cl1 0.0399(3) 0.0286(3) 0.0302(3) -0.0016(2) 0.0148(2) 0.0021(2)
    S1 0.0222(2) 0.0227(2) 0.0275(3) 0.00388(18) 0.00828(19) 0.00123(19)
    Cl2 0.0431(3) 0.0224(2) 0.0419(3) 0.0072(2) 0.0147(2) -0.0016(2)
    O1 0.0341(8) 0.0324(8) 0.0215(7) 0.0044(6) 0.0029(6) -0.0029(6)
    O3 0.0374(8) 0.0304(8) 0.0375(8) 0.0066(6) 0.0202(7) 0.0006(6)
    O2 0.0221(7) 0.0336(8) 0.0349(8) 0.0041(6) 0.0031(6) 0.0044(6)
    N1 0.0255(8) 0.0219(8) 0.0239(9) -0.0003(7) 0.0058(7) -0.0030(7)
    C4 0.0304(10) 0.0195(9) 0.0283(10) 0.0012(8) 0.0029(8) 0.0045(8)
    C15 0.0321(11) 0.0250(10) 0.0210(10) 0.0016(8) 0.0064(8) -0.0016(8)
    C7 0.0191(9) 0.0223(9) 0.0229(10) -0.0021(7) 0.0024(7) -0.0010(7)
    C6 0.0217(9) 0.0202(9) 0.0267(10) 0.0005(7) 0.0050(8) -0.0016(8)
    C1 0.0227(9) 0.0169(9) 0.0223(9) -0.0004(7) 0.0013(7) -0.0017(7)
    C14 0.0226(9) 0.0223(9) 0.0243(10) 0.0010(7) 0.0079(8) 0.0013(7)
    C10 0.0364(12) 0.0279(11) 0.0399(13) 0.0081(9) 0.0042(10) 0.0105(10)
    C17 0.0255(10) 0.0184(9) 0.0312(11) 0.0003(7) 0.0099(8) -0.0014(8)
    C18 0.0327(11) 0.0268(10) 0.0242(10) -0.0010(8) 0.0075(8) -0.0051(8)
    C16 0.0299(10) 0.0258(10) 0.0234(10) 0.0030(8) 0.0047(8) 0.0017(8)
    C2 0.0243(9) 0.0179(9) 0.0232(9) 0.0003(7) 0.0051(7) -0.0014(7)
    C8 0.0201(9) 0.0205(9) 0.0255(10) -0.0004(7) 0.0051(7) 0.0038(7)
    C19 0.0265(10) 0.0276(10) 0.0222(10) -0.0007(8) 0.0031(8) 0.0004(8)
    C9 0.0309(11) 0.0253(10) 0.0251(10) 0.0009(8) 0.0027(8) 0.0052(8)
    C3 0.0235(10) 0.0200(9) 0.0336(11) 0.0025(7) 0.0046(8) 0.0010(8)
    C5 0.0292(10) 0.0181(9) 0.0223(9) -0.0034(8) 0.0067(8) -0.0016(7)
    C13 0.0303(10) 0.0253(10) 0.0230(10) -0.0003(8) 0.0051(8) 0.0017(8)
    C11 0.0416(13) 0.0198(10) 0.0519(14) 0.0049(9) 0.0205(11) 0.0053(10)
    C12 0.0439(13) 0.0251(10) 0.0350(12) -0.0047(9) 0.0168(10) -0.0043(9)
_geom_special_details
;
All e.s.d.'s (except the e.s.d. in the dihedral angle between two l.s. planes)
are estimated using the full covariance matrix. The cell e.s.d.'s are taken
into account individually in the estimation of e.s.d.'s in distances, angles
and torsion angles; correlations between e.s.d.'s in cell parameters are only
used when they are defined by crystal symmetry. An approximate (isotropic)
treatment of cell e.s.d.'s is used for estimating e.s.d.'s involving l.s.
planes.
;
loop_
    _geom_bond_atom_site_label_1
    _geom_bond_atom_site_label_2
    _geom_bond_site_symmetry_2
    _geom_bond_distance
    _geom_bond_publ_flag
    Cl1 C5 . 1.742(2) ?
    S1 O2 . 1.4307(15) ?
    S1 O3 . 1.4329(15) ?
    S1 N1 . 1.6383(17) ?
    S1 C14 . 1.7679(19) ?
    Cl2 C17 . 1.7374(19) ?
    O1 C7 . 1.223(2) ?
    N1 C2 . 1.429(2) ?
    N1 H1 . 0.865(15) ?
    C4 C3 . 1.384(3) ?
    C4 C5 . 1.385(3) ?
    C4 H4 . 0.950 ?
    C15 C16 . 1.386(3) ?
    C15 C14 . 1.391(3) ?
    C15 H15 . 0.950 ?
    C7 C8 . 1.490(3) ?
    C7 C1 . 1.499(3) ?
    C6 C5 . 1.384(3) ?
    C6 C1 . 1.393(3) ?
    C6 H6 . 0.950 ?
    C1 C2 . 1.404(3) ?
    C14 C19 . 1.386(3) ?
    C10 C9 . 1.379(3) ?
    C10 C11 . 1.381(3) ?
    C10 H10 . 0.950 ?
    C17 C16 . 1.381(3) ?
    C17 C18 . 1.386(3) ?
    C18 C19 . 1.387(3) ?
    C18 H18 . 0.950 ?
    C16 H16 . 0.950 ?
    C2 C3 . 1.392(3) ?
    C8 C13 . 1.391(3) ?
    C8 C9 . 1.394(3) ?
    C19 H19 . 0.950 ?
    C9 H9 . 0.950 ?
    C3 H3 . 0.950 ?
    C13 C12 . 1.391(3) ?
    C13 H13 . 0.950 ?
    C11 C12 . 1.384(3) ?
    C11 H11 . 0.950 ?
    C12 H12 . 0.950 ?
loop_
    _geom_angle_atom_site_label_1
    _geom_angle_atom_site_label_2
    _geom_angle_atom_site_label_3
    _geom_angle_site_symmetry_1
    _geom_angle_site_symmetry_3
    _geom_angle
    _geom_angle_publ_flag
    O2 S1 O3 . . 120.89(9) ?
    O2 S1 N1 . . 107.51(9) ?
    O3 S1 N1 . . 104.68(9) ?
    O2 S1 C14 . . 107.79(9) ?
    O3 S1 C14 . . 108.11(9) ?
    N1 S1 C14 . . 107.13(9) ?
    C2 N1 S1 . . 121.25(13) ?
    C2 N1 H1 . . 114.7(15) ?
    S1 N1 H1 . . 110.0(15) ?
    C3 C4 C5 . . 119.05(18) ?
    C3 C4 H4 . . 120.5 ?
    C5 C4 H4 . . 120.5 ?
    C16 C15 C14 . . 119.66(18) ?
    C16 C15 H15 . . 120.2 ?
    C14 C15 H15 . . 120.2 ?
    O1 C7 C8 . . 120.44(17) ?
    O1 C7 C1 . . 120.10(17) ?
    C8 C7 C1 . . 119.43(16) ?
    C5 C6 C1 . . 119.39(17) ?
    C5 C6 H6 . . 120.3 ?
    C1 C6 H6 . . 120.3 ?
    C6 C1 C2 . . 119.26(17) ?
    C6 C1 C7 . . 120.47(17) ?
    C2 C1 C7 . . 120.26(17) ?
    C19 C14 C15 . . 120.85(18) ?
    C19 C14 S1 . . 120.09(15) ?
    C15 C14 S1 . . 119.06(15) ?
    C9 C10 C11 . . 120.3(2) ?
    C9 C10 H10 . . 119.9 ?
    C11 C10 H10 . . 119.9 ?
    C16 C17 C18 . . 121.92(18) ?
    C16 C17 Cl2 . . 119.17(15) ?
    C18 C17 Cl2 . . 118.92(15) ?
    C17 C18 C19 . . 118.95(18) ?
    C17 C18 H18 . . 120.5 ?
    C19 C18 H18 . . 120.5 ?
    C17 C16 C15 . . 118.98(18) ?
    C17 C16 H16 . . 120.5 ?
    C15 C16 H16 . . 120.5 ?
    C3 C2 C1 . . 120.09(18) ?
    C3 C2 N1 . . 118.44(17) ?
    C1 C2 N1 . . 121.43(17) ?
    C13 C8 C9 . . 119.28(18) ?
    C13 C8 C7 . . 122.45(17) ?
    C9 C8 C7 . . 118.12(17) ?
    C14 C19 C18 . . 119.64(18) ?
    C14 C19 H19 . . 120.2 ?
    C18 C19 H19 . . 120.2 ?
    C10 C9 C8 . . 120.21(19) ?
    C10 C9 H9 . . 119.9 ?
    C8 C9 H9 . . 119.9 ?
    C4 C3 C2 . . 120.33(18) ?
    C4 C3 H3 . . 119.8 ?
    C2 C3 H3 . . 119.8 ?
    C6 C5 C4 . . 121.67(18) ?
    C6 C5 Cl1 . . 118.85(15) ?
    C4 C5 Cl1 . . 119.48(15) ?
    C12 C13 C8 . . 120.28(19) ?
    C12 C13 H13 . . 119.9 ?
    C8 C13 H13 . . 119.9 ?
    C10 C11 C12 . . 120.3(2) ?
    C10 C11 H11 . . 119.9 ?
    C12 C11 H11 . . 119.9 ?
    C11 C12 C13 . . 119.7(2) ?
    C11 C12 H12 . . 120.2 ?
    C13 C12 H12 . . 120.2 ?
loop_
    _geom_torsion_atom_site_label_1
    _geom_torsion_atom_site_label_2
    _geom_torsion_atom_site_label_3
    _geom_torsion_atom_site_label_4
    _geom_torsion_site_symmetry_1
    _geom_torsion_site_symmetry_2
    _geom_torsion_site_symmetry_3
    _geom_torsion_site_symmetry_4
    _geom_torsion
    _geom_torsion_publ_flag
    O2 S1 N1 C2 . . . . 46.32(17) ?
    O3 S1 N1 C2 . . . . 176.05(14) ?
    C14 S1 N1 C2 . . . . -69.30(16) ?
    C5 C6 C1 C2 . . . . 1.4(3) ?
    C5 C6 C1 C7 . . . . -179.43(17) ?
    O1 C7 C1 C6 . . . . -136.12(19) ?
    C8 C7 C1 C6 . . . . 46.2(2) ?
    O1 C7 C1 C2 . . . . 43.0(3) ?
    C8 C7 C1 C2 . . . . -134.72(18) ?
    C16 C15 C14 C19 . . . . -0.2(3) ?
    C16 C15 C14 S1 . . . . 179.15(15) ?
    O2 S1 C14 C19 . . . . -13.39(18) ?
    O3 S1 C14 C19 . . . . -145.63(16) ?
    N1 S1 C14 C19 . . . . 102.04(17) ?
    O2 S1 C14 C15 . . . . 167.28(15) ?
    O3 S1 C14 C15 . . . . 35.04(18) ?
    N1 S1 C14 C15 . . . . -77.28(17) ?
    C16 C17 C18 C19 . . . . -0.9(3) ?
    Cl2 C17 C18 C19 . . . . 178.95(15) ?
    C18 C17 C16 C15 . . . . 0.7(3) ?
    Cl2 C17 C16 C15 . . . . -179.17(15) ?
    C14 C15 C16 C17 . . . . -0.1(3) ?
    C6 C1 C2 C3 . . . . -4.5(3) ?
    C7 C1 C2 C3 . . . . 176.37(17) ?
    C6 C1 C2 N1 . . . . 172.92(17) ?
    C7 C1 C2 N1 . . . . -6.2(3) ?
    S1 N1 C2 C3 . . . . -78.1(2) ?
    S1 N1 C2 C1 . . . . 104.42(19) ?
    O1 C7 C8 C13 . . . . -154.24(19) ?
    C1 C7 C8 C13 . . . . 23.5(3) ?
    O1 C7 C8 C9 . . . . 21.4(3) ?
    C1 C7 C8 C9 . . . . -160.91(17) ?
    C15 C14 C19 C18 . . . . 0.0(3) ?
    S1 C14 C19 C18 . . . . -179.36(15) ?
    C17 C18 C19 C14 . . . . 0.6(3) ?
    C11 C10 C9 C8 . . . . 1.5(3) ?
    C13 C8 C9 C10 . . . . -0.8(3) ?
    C7 C8 C9 C10 . . . . -176.61(19) ?
    C5 C4 C3 C2 . . . . 0.9(3) ?
    C1 C2 C3 C4 . . . . 3.3(3) ?
    N1 C2 C3 C4 . . . . -174.15(17) ?
    C1 C6 C5 C4 . . . . 2.9(3) ?
    C1 C6 C5 Cl1 . . . . -178.11(14) ?
    C3 C4 C5 C6 . . . . -4.0(3) ?
    C3 C4 C5 Cl1 . . . . 176.93(15) ?
    C9 C8 C13 C12 . . . . -0.7(3) ?
    C7 C8 C13 C12 . . . . 174.83(18) ?
    C9 C10 C11 C12 . . . . -0.5(3) ?
    C10 C11 C12 C13 . . . . -1.1(3) ?
    C8 C13 C12 C11 . . . . 1.7(3) ?
loop_
    _geom_hbond_atom_site_label_D
    _geom_hbond_atom_site_label_H
    _geom_hbond_atom_site_label_A
    _geom_hbond_site_symmetry_A
    _geom_hbond_distance_DH
    _geom_hbond_distance_HA
    _geom_hbond_distance_DA
    _geom_hbond_angle_DHA
    _geom_hbond_publ_flag
    N1 H1 Cl1 3_656 0.865(15) 2.967(19) 3.6519(17) 137.5(18) no
    N1 H1 O1 . 0.865(15) 2.20(2) 2.798(2) 126.1(18) yes
