# Supplementary material for: N-(2-Benzoyl-4-chloro­phen­yl)-4-chloro­benzene­sulfonamide
Source: Acta Crystallogr Sect E Struct Rep Online. 2008 Mar 29;64(Pt 4):o737. doi: 10.1107/S1600536808007435 (PMC2961035; doi:10.1107/S1600536808007435)
Supplement: Supplementary file 2 [file e-64-0o737-Isup2.hkl]

#
# h,k,l, Fc-squared, Fo-squared, sigma(Fo-squared) and status flag
#
data_I
_shelx_title '  HJ-Cl in P 21/n'
_shelx_refln_list_code          4
_shelx_F_calc_maximum      237.91
_exptl_crystal_F_000       832.00
_reflns_d_resolution_high  0.7503
 
loop_
 _symmetry_equiv_pos_as_xyz
 'x, y, z'
 '-x+1/2, y+1/2, -z+1/2'
 '-x, -y, -z'
 'x-1/2, -y-1/2, z-1/2'
 
_cell_length_a     8.2307
_cell_length_b    18.5014
_cell_length_c    12.1364
_cell_angle_alpha  90.000
_cell_angle_beta  105.211
_cell_angle_gamma  90.000
 
_shelx_F_squared_multiplier     1.000
 
loop_
 _refln_index_h
 _refln_index_k
 _refln_index_l
 _refln_F_squared_calc
 _refln_F_squared_meas
 _refln_F_squared_sigma
 _refln_observed_status
   2   0   0     1235.64     1262.00     22.63 o
   4   0   0     4419.44     4715.92    104.89 o
   6   0   0      190.04      202.09      6.83 o
   8   0   0      403.90      407.04     20.45 o
  10   0   0      304.76      296.90     24.89 o
   1   1   0      864.50      837.02     10.00 o
   2   1   0     7803.48     7770.02    106.49 o
   3   1   0     5187.90     5331.11     49.90 o
   4   1   0     1173.78     1105.78     13.33 o
   5   1   0       36.59       50.45     13.28 o
   6   1   0      164.42      159.87      7.44 o
   7   1   0      371.68      346.79      8.72 o
   8   1   0      143.57      128.83      5.92 o
   9   1   0       10.32       35.45     13.33 o
  10   1   0      159.70      155.39     15.68 o
   0   2   0       25.93       26.13      3.56 o
   1   2   0       67.62       61.09      3.78 o
   2   2   0      994.23      975.82     15.59 o
   3   2   0      731.83      761.39     10.92 o
   4   2   0       32.67       62.25      3.34 o
   5   2   0      616.30      613.88     12.94 o
   6   2   0      119.85      124.66      4.16 o
   7   2   0       15.98       21.86      5.39 o
   8   2   0      412.77      379.27      9.57 o
   9   2   0       56.45       40.54     22.22 o
  10   2   0      129.59      175.66     13.83 o
   1   3   0     6774.03     6776.38     68.21 o
   2   3   0    10445.95    10811.74    109.63 o
   3   3   0     4110.84     4025.99     42.45 o
   4   3   0      115.74       82.51      8.47 o
   5   3   0       82.23       70.63      5.13 o
   6   3   0      894.67      870.42     22.58 o
   7   3   0     1362.77     1308.54     24.36 o
   8   3   0      244.51      228.15     11.03 o
   9   3   0      274.51      340.27     20.45 o
  10   3   0       18.20       -1.78     12.57 o
   0   4   0      556.26      601.58      9.82 o
   1   4   0      158.37      157.64      7.44 o
   2   4   0     4874.99     5076.85     54.30 o
   3   4   0     2835.47     2866.40     32.08 o
   4   4   0     3595.95     3771.42     71.85 o
   5   4   0      664.26      694.73     17.19 o
   6   4   0      350.54      373.51      8.98 o
   7   4   0        1.10        5.21      4.11 o
   8   4   0        2.36        3.42      3.91 o
   9   4   0      540.76      614.28     69.34 o
  10   4   0       72.55       73.31     38.22 o
   1   5   0     3870.82     3816.26     41.64 o
   2   5   0       26.16        6.48      4.03 o
   3   5   0      222.86      218.49     13.09 o
   4   5   0       97.01      118.94      6.42 o
   5   5   0        0.26        1.09      4.11 o
   6   5   0       47.86       51.11      3.98 o
   7   5   0      560.23      548.79      9.19 o
   8   5   0     1920.44     1869.24     82.84 o
   9   5   0       83.02       57.30     16.00 o
  10   5   0        0.85        0.21     37.33 o
   0   6   0     1457.59     1358.15     23.00 o
   1   6   0       31.08       18.10      2.57 o
   2   6   0     1041.73      951.38     20.72 o
   3   6   0     1689.22     1691.82     23.03 o
   4   6   0     1052.64     1145.06     14.43 o
   5   6   0       69.91       74.91      9.24 o
   6   6   0        0.23        1.95      9.54 o
   7   6   0       24.41       28.55      7.47 o
   8   6   0      249.46      239.19      6.69 o
   9   6   0       82.86      126.42     13.15 o
  10   6   0       75.76       82.28     18.74 o
   1   7   0       84.69       94.55      4.62 o
   2   7   0     1514.44     1508.34     18.17 o
   3   7   0     1198.49     1251.47     17.19 o
   4   7   0     1089.03     1158.81     30.79 o
   5   7   0        2.23        0.89      3.59 o
   6   7   0        2.16        5.93      3.46 o
   7   7   0      476.01      455.16     27.71 o
   8   7   0       36.02       43.43      2.95 o
   9   7   0        8.39       15.11      8.80 o
  10   7   0      162.42      185.66     23.03 o
   0   8   0    10519.99    10504.17    161.47 o
   1   8   0      558.98      581.11     13.53 o
   2   8   0     8615.18     8826.44     92.36 o
   3   8   0        0.57        4.00      3.23 o
   4   8   0     3481.63     3519.36     59.79 o
   5   8   0      169.31      174.05      8.72 o
   6   8   0     1172.46     1098.23     16.68 o
   7   8   0      119.32      105.04     11.03 o
   8   8   0      285.71      313.42     17.09 o
   9   8   0        1.79        2.93     10.67 o
  10   8   0      160.68      200.69     40.00 o
   1   9   0     1606.25     1596.05     21.15 o
   2   9   0     1247.38     1281.66     51.06 o
   3   9   0      751.21      750.81     10.83 o
   4   9   0     1160.10     1129.63     15.25 o
   5   9   0      270.94      262.52      7.95 o
   6   9   0     1941.53     1920.69     51.32 o
   7   9   0        6.42        6.14      4.13 o
   8   9   0       22.49       34.85      5.65 o
   9   9   0        1.05        1.78      7.95 o
   0  10   0     9234.76     9525.36    149.29 o
   1  10   0      364.78      358.31      7.03 o
   2  10   0        9.79       10.17      4.88 o
   3  10   0       88.19       72.95      5.13 o
   4  10   0       83.60       83.18      8.21 o
   5  10   0      113.28      105.72      7.17 o
   6  10   0       84.69       90.25      5.07 o
   7  10   0      168.36      163.93     20.27 o
   8  10   0      117.91      128.64      7.19 o
   9  10   0       49.34       39.53      9.82 o
   1  11   0     4585.07     4542.74     50.74 o
   2  11   0        0.18       -1.59      3.62 o
   3  11   0       14.59       21.36      5.65 o
   4  11   0       16.92       15.65      5.49 o
   5  11   0      106.59      104.60      4.19 o
   6  11   0      365.12      337.17     30.02 o
   7  11   0       73.12       95.55      6.99 o
   8  11   0        8.06       15.44      6.79 o
   9  11   0      447.33      390.10     23.23 o
   0  12   0       93.68      142.01      9.78 o
   1  12   0      574.51      632.72     10.87 o
   2  12   0     1702.40     1783.85     29.25 o
   3  12   0       79.51       67.30     14.63 o
   4  12   0      465.09      445.15     15.65 o
   5  12   0     1131.95     1134.37     41.09 o
   6  12   0       77.11       75.25      7.95 o
   7  12   0      201.62      194.47      9.18 o
   8  12   0       35.45       46.92     10.50 o
   9  12   0        1.12      -15.11     15.11 o
   1  13   0      845.01      874.64     14.05 o
   2  13   0     1305.46     1303.89     24.12 o
   3  13   0       26.19       23.81      4.36 o
   4  13   0      230.80      193.82      7.03 o
   5  13   0       34.44       19.39      6.67 o
   6  13   0       70.31       66.89      9.69 o
   7  13   0       24.01       14.64      6.25 o
   8  13   0        4.62       19.99      9.54 o
   0  14   0      884.74      785.20     18.86 o
   1  14   0      550.13      501.41     16.68 o
   2  14   0     1339.00     1252.46     18.22 o
   3  14   0      361.05      341.26      9.31 o
   4  14   0      498.95      598.97     32.59 o
   5  14   0      676.91      694.58     40.80 o
   6  14   0        5.19       -7.12      7.12 o
   7  14   0      129.69      144.81      9.75 o
   8  14   0       48.05       43.94     16.17 o
   1  15   0     1153.35     1155.78     23.61 o
   2  15   0     2414.50     2354.90     47.47 o
   3  15   0      228.16      228.86     25.40 o
   4  15   0      543.26      532.76     49.01 o
   5  15   0      109.20      116.23     20.27 o
   6  15   0      240.51      249.45     14.11 o
   7  15   0       29.64       25.25      6.37 o
   8  15   0      467.50      490.78     45.68 o
   0  16   0      628.61      586.03     16.42 o
   1  16   0      872.22      839.83     14.51 o
   2  16   0        0.06        9.18      4.62 o
   3  16   0      405.59      395.55     11.31 o
   4  16   0        0.52        9.42     10.78 o
   5  16   0      358.31      362.09     50.81 o
   6  16   0        6.48        4.50      6.81 o
   7  16   0        0.02       14.78     13.86 o
   8  16   0        1.51       15.41     10.26 o
   1  17   0      153.70      159.11      6.25 o
   2  17   0      813.58      837.24     53.63 o
   3  17   0        0.17       -3.73      6.13 o
   4  17   0     1068.45     1070.19     74.67 o
   5  17   0      150.91      171.25     18.22 o
   6  17   0      532.83      614.16     53.37 o
   7  17   0      443.64      502.80     19.71 o
   0  18   0      794.76      829.22     36.45 o
   1  18   0        5.80       12.64      3.62 o
   2  18   0      294.06      339.37     17.96 o
   3  18   0      396.50      430.39     39.00 o
   4  18   0     2086.32     2212.22     43.05 o
   5  18   0      806.53      850.25     25.02 o
   6  18   0      103.34      107.13     10.26 o
   7  18   0       21.97       24.36     17.19 o
   1  19   0      118.50      122.31     17.52 o
   2  19   0       19.53       24.42      7.95 o
   3  19   0      249.40      295.96     32.32 o
   4  19   0       63.93       68.38     12.59 o
   5  19   0       18.54       22.11      8.58 o
   6  19   0      384.64      321.28     29.36 o
   0  20   0        5.09       -5.74      8.10 o
   1  20   0      194.30      197.08     19.76 o
   2  20   0       18.74       16.97      8.98 o
   3  20   0      863.49      943.31     30.22 o
   4  20   0        2.90        9.15      9.57 o
   5  20   0      121.00      128.03     22.32 o
   6  20   0        8.94       26.87      9.91 o
   1  21   0      232.80      236.16     30.52 o
   2  21   0      105.45       97.90     10.73 o
   3  21   0       85.06       89.50     14.81 o
   4  21   0      122.27       94.65     12.96 o
   5  21   0        8.29      -10.67     14.11 o
   0  22   0      865.76      954.70     48.00 o
   1  22   0       57.39       77.91     11.29 o
   2  22   0      171.43      159.43     14.53 o
   3  22   0       50.03       68.01     25.67 o
   4  22   0       31.94       42.73     10.78 o
   1  23   0      179.43      223.90     33.55 o
   2  23   0        2.46      -12.97     19.57 o
   3  23   0       14.52       -4.03     12.26 o
   0  24   0       54.09       56.84     19.56 o
   1  24   0      269.89      263.81     26.14 o
   2  24   0       23.60       31.93     14.93 o
  -9   0   1      128.40      170.06     23.11 o
  -7   0   1      410.76      418.91     11.31 o
  -5   0   1      404.36      344.44     15.11 o
  -3   0   1     6008.97     5798.87     77.66 o
  -1   0   1       11.15        8.80      5.33 o
   1   0   1        4.60        9.96      1.78 o
   3   0   1      649.29      728.96     12.80 o
   5   0   1       50.58       51.36     13.33 o
   7   0   1      997.12      990.67     50.67 o
   9   0   1      394.19      417.79     26.67 o
 -10   1   1       85.67      128.46     35.56 o
  -9   1   1       62.57       66.68      7.19 o
  -8   1   1      594.53      542.94     22.07 o
  -7   1   1      180.33      183.89     14.11 o
  -6   1   1      166.87      155.12      4.83 o
  -5   1   1      127.25      123.65      3.93 o
  -4   1   1      916.85      961.00     18.99 o
  -3   1   1      407.94      447.95     10.03 o
  -2   1   1    12651.51    12814.14    109.51 o
  -1   1   1     1028.81     1032.41     12.21 o
   0   1   1     3397.67     3342.55     55.35 o
   1   1   1     3769.82     3687.02     39.86 o
   2   1   1     3584.52     3596.95     35.09 o
   3   1   1       15.23       10.74      4.38 o
   4   1   1     6484.54     6394.06     62.10 o
   5   1   1       35.78       49.86      6.70 o
   6   1   1       21.04       24.72      5.69 o
   7   1   1       82.86       64.24      5.90 o
   8   1   1      245.05      256.72     12.06 o
   9   1   1        0.75       13.28     20.45 o
  10   1   1        0.09       -4.27     14.79 o
 -10   2   1      231.82      194.19     18.86 o
  -9   2   1       57.50       58.29     17.45 o
  -8   2   1       76.93       83.21     14.11 o
  -7   2   1      184.44      165.84      5.90 o
  -6   2   1       15.75       20.05      5.79 o
  -5   2   1      128.21      100.08      6.93 o
  -4   2   1      329.13      357.08      6.25 o
  -3   2   1     8034.90     8095.57     81.34 o
  -1   2   1      980.71      956.39     14.11 o
   0   2   1       54.30       53.84      4.36 o
   1   2   1       38.81       40.65      2.57 o
   2   2   1     7060.23     6825.12     73.42 o
   3   2   1       22.97       25.52      3.59 o
   4   2   1       93.16       64.53      3.95 o
   5   2   1       41.86       38.38      2.17 o
   6   2   1     1386.16     1349.79     17.70 o
   7   2   1      794.86      819.94     32.85 o
   8   2   1      632.62      636.83     39.00 o
   9   2   1       17.08       12.44     11.31 o
  10   2   1      354.18      234.41     43.56 o
 -10   3   1      283.02      422.72     58.67 o
  -9   3   1        2.03       11.67      8.76 o
  -8   3   1       16.98       14.05      5.18 o
  -7   3   1      332.78      321.82      9.49 o
  -6   3   1     1569.42     1652.48     20.37 o
  -5   3   1        8.55       12.06      3.85 o
  -4   3   1      668.31      618.06      9.25 o
  -3   3   1      678.47      689.26     11.29 o
  -2   3   1    56602.40    55449.25    528.77 o
  -1   3   1     4133.79     4074.02     42.66 o
   0   3   1     2561.30     2569.00     30.79 o
   1   3   1    13211.39    12960.02    122.38 o
   2   3   1     8049.07     8138.35     79.40 o
   3   3   1      475.69      468.10      7.44 o
   4   3   1     1192.60     1263.67     25.40 o
   5   3   1      111.50      137.35      7.95 o
   6   3   1      416.56      393.96      9.29 o
   7   3   1       24.76       34.52      3.98 o
   8   3   1      164.57      161.95      8.49 o
   9   3   1        7.66       -8.89      8.89 o
  10   3   1      319.60      340.66     41.78 o
 -10   4   1      124.67      122.28     14.93 o
  -9   4   1      661.82      621.19     23.61 o
  -8   4   1       80.07       77.34      6.67 o
  -7   4   1      598.52      611.93     24.48 o
  -6   4   1      714.78      716.93     10.12 o
  -5   4   1      152.47      150.49      6.85 o
  -4   4   1     2069.27     2125.61     54.91 o
  -3   4   1      565.85      560.60      8.49 o
  -2   4   1     7651.45     7636.86     75.97 o
  -1   4   1     3602.94     3515.98     40.60 o
   0   4   1     6822.23     6766.15     72.42 o
   1   4   1       27.85       20.39      3.32 o
   2   4   1      333.68      367.97      9.76 o
   3   4   1     2191.41     2213.12     25.32 o
   4   4   1     1033.97     1079.66     31.31 o
   5   4   1       52.46       45.31      4.88 o
   6   4   1     1059.62     1103.55     14.47 o
   7   4   1        7.84       14.54      7.70 o
   8   4   1      107.37       97.75     11.03 o
   9   4   1      131.10      123.90     11.89 o
  10   4   1        6.53       -4.68     16.12 o
 -10   5   1      131.19      151.59     42.67 o
  -9   5   1      140.87      137.02     18.47 o
  -8   5   1      217.29      192.30      8.98 o
  -7   5   1        3.63       13.20      3.53 o
  -6   5   1      290.62      314.26      8.21 o
  -5   5   1     2300.30     2262.96     33.81 o
  -4   5   1     4479.62     4645.64     74.72 o
  -3   5   1      413.89      387.18     11.03 o
  -2   5   1     1771.81     1684.19     20.79 o
  -1   5   1     1334.26     1363.12     18.60 o
   0   5   1    13913.35    13992.66    144.98 o
   1   5   1    12157.44    12234.87    117.37 o
   2   5   1      541.38      576.44     19.38 o
   3   5   1      735.66      735.87     10.82 o
   4   5   1       50.72       38.15      3.12 o
   5   5   1      603.85      575.79      9.47 o
   6   5   1      277.55      274.87     12.01 o
   7   5   1      706.52      773.93     23.35 o
   8   5   1      632.56      635.74     15.36 o
   9   5   1        0.03       -0.34     13.15 o
  10   5   1        0.20       51.80     19.56 o
 -10   6   1       76.12       72.29     13.95 o
  -9   6   1      356.31      375.94     17.03 o
  -8   6   1      189.59      174.63      6.30 o
  -7   6   1      182.22      170.81      9.24 o
  -6   6   1      619.63      574.45     14.11 o
  -5   6   1      317.08      288.42      7.04 o
  -4   6   1        4.15       20.51      3.25 o
  -3   6   1     2768.26     2840.54     66.97 o
  -2   6   1     5934.49     6458.90     67.12 o
  -1   6   1     1757.48     1740.60     21.73 o
   0   6   1     9191.91     9287.88     94.88 o
   1   6   1     4260.84     4274.12     44.07 o
   2   6   1        0.57        6.02      4.36 o
   3   6   1      156.72      111.79      4.31 o
   4   6   1     3904.40     3890.48     41.47 o
   5   6   1      141.81      148.79      4.83 o
   6   6   1     2055.19     2002.36     23.15 o
   7   6   1       99.62      108.52     16.44 o
   8   6   1        5.34       13.99      4.47 o
   9   6   1      301.68      350.55     70.22 o
  10   6   1       12.95      -23.11     23.11 o
 -10   7   1       62.39       67.78     61.34 o
  -9   7   1       27.38       54.04     10.63 o
  -8   7   1       42.98       47.57      8.09 o
  -7   7   1      513.38      478.79     11.20 o
  -6   7   1      578.34      584.92     13.08 o
  -5   7   1       88.74       95.60      4.58 o
  -4   7   1      246.18      228.48      6.13 o
  -3   7   1       31.66       49.20      8.05 o
  -2   7   1     4996.88     5295.05     60.83 o
  -1   7   1       10.89       16.20      2.51 o
   0   7   1      444.45      364.64      6.24 o
   1   7   1     1524.80     1526.11     17.25 o
   2   7   1     8922.35     9075.13     87.38 o
   3   7   1      556.13      537.66     15.91 o
   4   7   1        5.57        7.72      4.11 o
   5   7   1      421.54      402.14     22.58 o
   6   7   1       61.04       57.20      7.95 o
   7   7   1        3.40        1.96      6.93 o
   8   7   1       72.16       67.27      8.21 o
   9   7   1       34.57       51.76     12.38 o
 -10   8   1       21.88       29.21     17.07 o
  -9   8   1      195.77      234.83     15.68 o
  -8   8   1        0.23       -4.05      4.11 o
  -7   8   1      359.14      386.55     20.27 o
  -6   8   1       31.39       29.20      6.42 o
  -5   8   1       66.66       78.78      9.75 o
  -4   8   1        0.07        7.99      4.87 o
  -3   8   1      424.90      391.81      7.21 o
  -2   8   1      125.01      155.36      7.19 o
  -1   8   1     5155.53     5183.69     53.38 o
   0   8   1     1513.79     1587.34     20.73 o
   1   8   1     6820.52     6937.40     67.31 o
   2   8   1      930.97      909.79     30.02 o
   3   8   1      803.10      747.45     16.17 o
   4   8   1      310.96      339.57     14.88 o
   5   8   1     1542.86     1486.06     26.69 o
   6   8   1     1227.66     1191.46     18.33 o
   7   8   1        0.22        4.66      2.74 o
   8   8   1      297.79      292.91      9.34 o
   9   8   1        8.20       19.22      9.82 o
 -10   9   1       51.19       94.23     30.22 o
  -9   9   1      476.33      474.14     33.78 o
  -8   9   1        0.57        0.71      4.57 o
  -7   9   1      414.28      414.29     16.18 o
  -6   9   1       24.84       22.20     10.01 o
  -5   9   1      112.10      106.05      5.39 o
  -4   9   1     1660.02     1682.56     21.55 o
  -3   9   1       28.29       24.18      5.65 o
  -2   9   1     1832.28     1857.50     35.93 o
  -1   9   1        1.94       -0.22      7.70 o
   0   9   1     6908.74     7510.36     82.23 o
   1   9   1      691.58      715.51     20.00 o
   2   9   1      192.05      187.95     10.01 o
   3   9   1     1959.87     1900.59     25.69 o
   4   9   1      791.94      799.09     19.77 o
   5   9   1       45.00       42.82      9.79 o
   6   9   1      470.13      472.16     11.80 o
   7   9   1        0.26       -2.41      3.37 o
   8   9   1      150.46      161.55     11.26 o
   9   9   1        1.80       20.35     11.11 o
  -9  10   1       69.86       81.14     40.00 o
  -8  10   1      145.27      119.30      7.52 o
  -7  10   1      476.32      490.80     32.33 o
  -6  10   1      383.22      392.83      9.24 o
  -5  10   1      664.38      638.18     26.96 o
  -4  10   1      130.50      153.04      4.03 o
  -3  10   1       95.83       94.91      6.16 o
  -2  10   1        0.81       -0.15      2.84 o
  -1  10   1        3.22        1.11      2.57 o
   0  10   1      148.80      138.21      8.72 o
   1  10   1       15.31       14.63      3.34 o
   2  10   1      152.73      156.68     12.06 o
   3  10   1     2105.52     2094.70     25.51 o
   4  10   1       11.86        0.96      3.25 o
   5  10   1       68.42       71.74      4.88 o
   6  10   1       67.68       66.79      7.70 o
   7  10   1        4.77        1.76      5.90 o
   8  10   1      395.21      392.71     31.11 o
   9  10   1        3.04       -4.56     14.09 o
  -9  11   1       56.76       55.08     10.20 o
  -8  11   1       14.18        6.76      5.82 o
  -7  11   1       77.17       83.53      7.95 o
  -6  11   1        4.19       13.17      3.98 o
  -5  11   1      532.10      492.56     13.60 o
  -4  11   1     3420.98     3503.07     43.16 o
  -3  11   1       46.09       40.09      3.71 o
  -2  11   1     7048.16     6968.17     84.49 o
  -1  11   1     2273.67     2311.19     40.54 o
   0  11   1      796.37      848.51     14.63 o
   1  11   1       56.25       39.74      4.54 o
   2  11   1     1348.64     1337.43     18.18 o
   3  11   1       89.92       95.48      8.72 o
   4  11   1      824.34      784.92     11.80 o
   5  11   1      564.00      533.54      9.15 o
   6  11   1       68.07       56.88      6.16 o
   7  11   1        5.25       20.31      9.97 o
   8  11   1      876.55      974.27     40.64 o
   9  11   1        1.00      -16.71     32.00 o
  -9  12   1       44.62       57.54     11.56 o
  -8  12   1     1465.26     1518.01     36.18 o
  -7  12   1      590.14      596.41     31.56 o
  -6  12   1       55.70       68.72     12.65 o
  -5  12   1      214.28      187.45      7.92 o
  -4  12   1      268.67      263.22      7.93 o
  -3  12   1      729.50      724.84     14.01 o
  -2  12   1      285.51      299.00     20.02 o
  -1  12   1      131.91      139.35      9.49 o
   0  12   1     2967.12     2956.72     36.38 o
   1  12   1      291.62      312.59     12.32 o
   2  12   1     5005.09     5038.43     56.52 o
   3  12   1     2809.11     2807.58     34.33 o
   4  12   1     2760.26     2773.79     60.30 o
   5  12   1      377.10      414.78     24.73 o
   6  12   1        0.67        0.72      5.90 o
   7  12   1       11.56        5.58      7.51 o
   8  12   1      176.86      162.78     13.64 o
   9  12   1       10.83        9.91     16.00 o
  -9  13   1      122.13       90.42     21.00 o
  -8  13   1        4.13       11.67     11.80 o
  -7  13   1        2.73        6.94      7.17 o
  -6  13   1      111.40      112.29      8.07 o
  -5  13   1      184.77      168.33     14.88 o
  -4  13   1      474.07      516.45     14.37 o
  -3  13   1      219.73      237.06     16.68 o
  -2  13   1       45.68       52.14      6.16 o
  -1  13   1     2183.13     2187.89     29.16 o
   0  13   1      645.17      620.69     29.44 o
   1  13   1      260.64      259.46      9.27 o
   2  13   1       71.90       75.03      9.49 o
   3  13   1       11.48       11.15      6.55 o
   4  13   1      117.29      110.43      7.70 o
   5  13   1        0.31        4.27      6.67 o
   6  13   1      552.14      590.10     19.03 o
   7  13   1       92.95      102.90     13.09 o
   8  13   1      100.40      117.28     22.20 o
  -8  14   1      195.79      242.73     14.04 o
  -7  14   1        9.62       -2.34      6.55 o
  -6  14   1        0.55       -6.21      6.21 o
  -5  14   1       11.12        6.34      6.93 o
  -4  14   1      656.03      645.55     24.63 o
  -3  14   1      633.70      631.66     15.14 o
  -2  14   1       15.61       10.62      4.13 o
  -1  14   1     1034.90     1012.80     16.11 o
   0  14   1      806.90      789.66     17.62 o
   1  14   1      497.61      503.61     13.60 o
   2  14   1     1917.59     1839.73     64.41 o
   3  14   1       47.51       55.14      5.22 o
   4  14   1      365.13      379.53     20.27 o
   5  14   1      411.90      371.42      8.25 o
   6  14   1       46.28       51.15      7.06 o
   7  14   1      117.32      140.95     22.58 o
   8  14   1        0.87      -13.16     25.78 o
  -8  15   1      202.65      238.55     21.87 o
  -7  15   1      304.59      305.82     17.96 o
  -6  15   1       27.96       54.48      9.75 o
  -5  15   1      541.44      600.87     38.75 o
  -4  15   1       41.12       56.92      7.45 o
  -3  15   1        4.46       22.64      7.70 o
  -2  15   1      147.71      139.56     13.09 o
  -1  15   1      340.16      359.90     13.86 o
   0  15   1      777.26      811.78     36.18 o
   1  15   1      438.33      402.63     13.34 o
   2  15   1      270.70      242.80     11.80 o
   3  15   1        0.26        6.06      4.31 o
   4  15   1      467.37      475.15     17.96 o
   5  15   1      607.35      660.81     36.79 o
   6  15   1        7.34       11.66     11.58 o
   7  15   1        0.03       28.63     10.52 o
   8  15   1       36.99       41.09     16.12 o
  -8  16   1        0.09       28.21     11.14 o
  -7  16   1       11.71       -3.54     10.01 o
  -6  16   1      265.24      278.11     26.65 o
  -5  16   1        5.55       21.91      6.60 o
  -4  16   1      358.65      400.28     12.70 o
  -3  16   1     1887.34     1805.41     51.83 o
  -2  16   1       23.63       16.63      5.83 o
  -1  16   1      268.84      274.39     10.18 o
   0  16   1       12.28       17.31      6.16 o
   1  16   1        3.63       14.11      7.95 o
   2  16   1        8.77        7.00      4.25 o
   3  16   1      217.13      242.75     15.40 o
   4  16   1      724.62      776.02     19.62 o
   5  16   1       76.60       78.74      8.77 o
   6  16   1     1053.92     1157.81     24.51 o
   7  16   1       68.63       58.22     21.30 o
  -7  17   1       12.10        5.16      8.72 o
  -6  17   1      254.01      300.50     13.87 o
  -5  17   1      263.93      279.83     12.62 o
  -4  17   1       48.48       47.88      9.75 o
  -3  17   1       76.59       67.36      6.21 o
  -2  17   1        5.35        2.03      5.17 o
  -1  17   1      637.28      620.17     14.37 o
   0  17   1     2651.84     2579.08     37.21 o
   1  17   1      415.23      375.09     25.65 o
   2  17   1      282.09      276.18     10.12 o
   3  17   1       65.91       39.90      6.41 o
   4  17   1      223.76      268.94     28.74 o
   5  17   1      755.21      780.33     23.09 o
   6  17   1       42.30       46.99      7.95 o
   7  17   1       87.08      107.55     13.35 o
  -7  18   1        2.21       16.01     11.61 o
  -6  18   1       85.76       67.68      8.51 o
  -5  18   1        2.43        0.22      8.56 o
  -4  18   1       83.02       78.35     16.64 o
  -3  18   1       23.79       31.05     10.01 o
  -2  18   1      418.92      391.88     20.29 o
  -1  18   1      354.98      356.27      9.75 o
   0  18   1      308.41      310.80     10.67 o
   1  18   1      730.89      704.66     55.94 o
   2  18   1      211.08      204.14     15.82 o
   3  18   1      109.46      123.85     15.48 o
   4  18   1      139.33      171.72     24.89 o
   5  18   1       55.49       50.56     10.26 o
   6  18   1       47.37       62.37     17.19 o
   7  18   1        5.78       -0.14      8.41 o
  -6  19   1      132.18      101.07     12.14 o
  -5  19   1       60.55       51.73      9.63 o
  -4  19   1       15.92       29.33     12.83 o
  -3  19   1      105.48      100.90      8.49 o
  -2  19   1       14.42       17.19     14.46 o
  -1  19   1        7.78       16.89      6.91 o
   0  19   1      865.37      948.92     20.48 o
   1  19   1      164.22      146.85     10.73 o
   2  19   1       15.64       15.57      9.62 o
   3  19   1       43.35       61.82     11.55 o
   4  19   1       26.37       26.94      7.78 o
   5  19   1        0.02       -7.59      7.59 o
   6  19   1       95.82       89.48     13.05 o
  -6  20   1      878.85      968.05     37.39 o
  -5  20   1       28.77       45.79      9.06 o
  -4  20   1       11.91       27.38     12.32 o
  -3  20   1       88.64       66.11     17.94 o
  -2  20   1       85.07      104.56     13.70 o
  -1  20   1      386.39      386.47     18.70 o
   0  20   1      302.97      339.88     16.07 o
   1  20   1      561.66      568.36     18.05 o
   2  20   1      372.91      404.86     63.13 o
   3  20   1      154.85      166.46     19.25 o
   4  20   1       44.54       76.00     17.58 o
   5  20   1       20.98       26.08     22.58 o
  -5  21   1       84.70      101.50     13.71 o
  -4  21   1      306.65      310.16     15.12 o
  -3  21   1      151.93      141.30     12.77 o
  -2  21   1     1204.97     1225.34     50.61 o
  -1  21   1       57.07       80.06     13.15 o
   0  21   1      173.22      179.85     13.58 o
   1  21   1        0.12        9.32      7.71 o
   2  21   1      394.49      414.60     44.92 o
   3  21   1      157.89      200.13     14.22 o
   4  21   1       27.19       47.96     10.52 o
   5  21   1       85.34      121.39     13.90 o
  -4  22   1        5.54       15.94     12.26 o
  -3  22   1       61.23       79.93     10.16 o
  -2  22   1        4.14        2.61      9.22 o
  -1  22   1      211.71      151.17     15.68 o
   0  22   1      139.45      163.02     16.63 o
   1  22   1        1.79       -1.41      8.84 o
   2  22   1       13.20       17.38     11.83 o
   3  22   1      320.00      328.02     43.37 o
   4  22   1        1.41        2.86      9.47 o
  -3  23   1      594.85      553.16     66.57 o
  -2  23   1      363.35      329.09     22.50 o
  -1  23   1        9.12        3.81     14.19 o
   0  23   1       85.02      104.22     25.72 o
   1  23   1      265.92      280.51     21.88 o
   2  23   1        3.41        5.39     13.40 o
   3  23   1      526.74      483.03     29.73 o
  -2  24   1      339.61      279.80     22.28 o
  -1  24   1        7.68        6.03     11.14 o
   0  24   1       30.51       40.89     15.77 o
   1  24   1       20.96      -11.79     13.58 o
   2  24   1      355.83      378.43     29.04 o
 -10   0   2      166.46      170.67     19.56 o
  -8   0   2       93.41       97.22      8.53 o
  -6   0   2     1992.96     1924.34     55.11 o
  -4   0   2     1232.73     1226.59     24.89 o
  -2   0   2     1580.85     1626.49     45.33 o
   2   0   2      223.14      284.72     10.67 o
   4   0   2     8145.90     8407.03    131.35 o
   6   0   2     1513.31     1583.46     48.00 o
   8   0   2        3.39       -0.97     16.00 o
  10   0   2      110.93      154.67     30.22 o
 -10   1   2        6.98       19.47     12.38 o
  -9   1   2      581.63      552.10     19.76 o
  -8   1   2        0.03        5.95      5.05 o
  -7   1   2      172.96      166.73      7.55 o
  -6   1   2       28.61       33.06      3.73 o
  -5   1   2      111.35      127.96      6.16 o
  -4   1   2     1252.81     1294.80     21.04 o
  -3   1   2      436.53      426.90     10.78 o
  -2   1   2     9432.37     9497.09     87.71 o
  -1   1   2     3438.91     3357.00     39.64 o
   0   1   2     8125.24     7868.43     78.26 o
   1   1   2    24620.72    23989.74    254.74 o
   2   1   2      240.47      259.55     11.03 o
   3   1   2      107.42       89.29      3.22 o
   4   1   2     4655.79     4840.36     54.91 o
   5   1   2       14.32       26.90      3.34 o
   6   1   2      110.86      113.91      7.22 o
   7   1   2       27.33       36.54      6.67 o
   8   1   2      214.10      201.73     18.73 o
   9   1   2      118.01      113.35     41.78 o
  10   1   2       61.74       66.52     19.21 o
 -10   2   2       23.16       12.54     11.50 o
  -9   2   2       13.45       31.81      8.16 o
  -8   2   2      107.10      112.11      7.19 o
  -7   2   2      228.94      194.08      6.31 o
  -6   2   2     1905.86     1886.75     23.73 o
  -5   2   2      466.83      456.13      7.31 o
  -4   2   2      771.32      788.22     14.88 o
  -3   2   2       74.32       61.94      2.96 o
  -2   2   2     2005.59     2015.78     21.99 o
  -1   2   2       74.24       74.30      7.95 o
   0   2   2     8819.91     8776.30     86.90 o
   1   2   2     1724.63     1657.77     21.57 o
   2   2   2     5129.50     5012.64     55.13 o
   3   2   2      107.33      129.09      3.59 o
   4   2   2     1069.60      982.34     12.79 o
   5   2   2     3335.91     3355.68     43.11 o
   6   2   2       90.66       94.36     12.83 o
   7   2   2      299.57      274.29      8.82 o
   8   2   2       98.16      102.14     13.06 o
   9   2   2        0.02        2.67     11.31 o
  10   2   2      116.13      156.45     35.56 o
 -10   3   2        8.08        7.22      9.82 o
  -9   3   2       42.97       50.08      8.30 o
  -8   3   2        9.34        4.64      7.19 o
  -7   3   2      231.39      228.16     14.37 o
  -6   3   2      124.47      120.28      5.90 o
  -5   3   2      156.14      146.25     11.15 o
  -4   3   2       59.78       55.03      4.11 o
  -3   3   2     2956.93     2815.68     53.26 o
  -2   3   2    18933.74    19350.95    183.04 o
  -1   3   2      257.57      243.50      3.93 o
   0   3   2        9.08       20.01      5.39 o
   1   3   2     6696.84     6620.09     75.40 o
   2   3   2      433.14      480.00      7.12 o
   3   3   2        5.66        7.11      3.34 o
   4   3   2      274.52      339.15     12.57 o
   5   3   2      218.49      224.51      5.82 o
   6   3   2     1297.04     1258.70     29.51 o
   7   3   2      274.42      252.05     14.11 o
   8   3   2       39.65       43.06      5.76 o
   9   3   2       51.23       24.80     11.50 o
  10   3   2       49.89       39.11     28.45 o
 -10   4   2      699.65      793.11     88.00 o
  -9   4   2      495.61      509.79     23.09 o
  -8   4   2      495.34      456.19     13.60 o
  -7   4   2      190.80      240.89     12.31 o
  -6   4   2      862.90      781.14     11.26 o
  -5   4   2      472.72      413.33     15.65 o
  -4   4   2     9793.28    10329.56     99.76 o
  -3   4   2       89.28      104.96      5.41 o
  -2   4   2      300.93      237.04      6.16 o
  -1   4   2     3402.69     3377.50     37.87 o
   0   4   2    16985.56    16609.95    169.87 o
   1   4   2      700.43      768.79     24.12 o
   2   4   2       91.44       66.50      4.06 o
   3   4   2      669.21      613.38     15.14 o
   4   4   2      750.44      773.37     13.09 o
   5   4   2      360.51      375.15      9.24 o
   6   4   2      550.92      522.79     14.11 o
   7   4   2       73.75       86.99      7.19 o
   8   4   2     1466.20     1466.69     40.03 o
   9   4   2      130.28      166.96     51.56 o
  10   4   2      127.32       44.45     24.89 o
 -10   5   2        0.25      -21.33     21.33 o
  -9   5   2       23.71       37.63      7.19 o
  -8   5   2      814.51      754.95     35.41 o
  -7   5   2      245.46      226.68     18.99 o
  -6   5   2       40.43       58.57     11.52 o
  -5   5   2      740.78      732.77     13.09 o
  -4   5   2     3810.38     4168.57     44.49 o
  -3   5   2      203.45      181.81      7.44 o
  -2   5   2     1400.71     1558.81     18.43 o
  -1   5   2      240.38      229.68      8.72 o
   0   5   2     1625.66     1596.57     19.33 o
   1   5   2     3209.29     3200.69     33.77 o
   2   5   2     8679.09     8497.43     89.06 o
   3   5   2     1491.11     1498.70     19.18 o
   4   5   2     2248.80     2226.61     26.30 o
   5   5   2      572.04      536.60     22.07 o
   6   5   2      307.28      314.39     14.97 o
   7   5   2       26.70       37.79      5.90 o
   8   5   2      450.01      451.45     41.04 o
   9   5   2       45.79       42.86     11.50 o
 -10   6   2       33.94       22.69     13.15 o
  -9   6   2      105.62      115.74     16.94 o
  -8   6   2     1223.19     1221.08     42.34 o
  -7   6   2      670.44      638.06     30.02 o
  -6   6   2       39.40       44.34      6.16 o
  -5   6   2      236.69      246.67     11.03 o
  -4   6   2     9154.33     9331.16    100.18 o
  -3   6   2      433.01      470.41     11.29 o
  -2   6   2      289.79      330.54      7.19 o
  -1   6   2      816.50      807.18     13.86 o
   0   6   2     5832.56     6107.66     66.72 o
   1   6   2     1047.54     1003.12     21.56 o
   2   6   2       28.94       19.95      3.24 o
   3   6   2     1559.55     1548.22     18.97 o
   4   6   2     2594.44     2607.87     30.90 o
   5   6   2       96.94       91.44     11.51 o
   6   6   2       60.10       60.44      4.70 o
   7   6   2        0.37       -1.30      4.88 o
   8   6   2      377.70      394.60     38.11 o
   9   6   2       81.50       86.06     33.78 o
 -10   7   2       40.51       65.88     12.57 o
  -9   7   2      204.54      193.53     17.45 o
  -8   7   2        0.33        2.41      4.16 o
  -7   7   2     2228.39     2168.51     30.28 o
  -6   7   2      419.36      447.68      9.41 o
  -5   7   2      345.29      343.12      7.70 o
  -4   7   2      274.93      295.24     12.57 o
  -3   7   2     3164.77     3107.65     35.72 o
  -2   7   2     3934.78     3886.58     48.48 o
  -1   7   2     2441.66     2492.14     30.91 o
   0   7   2       33.90       38.24      3.08 o
   1   7   2     4024.40     3988.63     46.39 o
   2   7   2       88.62      135.99      8.98 o
   3   7   2     1492.12     1424.12     18.78 o
   4   7   2      266.09      250.10     13.86 o
   5   7   2      249.74      243.98      9.24 o
   6   7   2       65.35       52.61      5.47 o
   7   7   2      688.92      680.29     23.86 o
   8   7   2      116.32      104.08     11.09 o
   9   7   2        5.12       11.71     12.44 o
 -10   8   2        0.33      -10.51     13.66 o
  -9   8   2       49.61       41.72     14.35 o
  -8   8   2        0.07        5.19      6.67 o
  -7   8   2       18.45       20.90      5.55 o
  -6   8   2       12.26       30.84      6.67 o
  -5   8   2     1086.43     1043.82     31.24 o
  -4   8   2      347.14      299.17      7.44 o
  -3   8   2     1520.27     1518.97     28.28 o
  -2   8   2     8537.96     8869.79    109.54 o
  -1   8   2        6.21        1.83      3.12 o
   0   8   2      801.33      776.02     13.60 o
   1   8   2     2520.82     2785.46     32.21 o
   2   8   2      483.95      460.97     21.30 o
   3   8   2       47.65       47.43      3.23 o
   4   8   2       21.67       29.85      3.53 o
   5   8   2      301.98      313.26     15.55 o
   6   8   2     1846.80     1796.61     36.69 o
   7   8   2        0.62        8.37      3.61 o
   8   8   2      167.84      152.70      8.08 o
   9   8   2        3.48       38.27     11.50 o
 -10   9   2      244.81      327.12     37.33 o
  -9   9   2       26.89       24.50     12.66 o
  -8   9   2        5.33        4.58      4.58 o
  -7   9   2      879.64      820.43     36.66 o
  -6   9   2        9.25       12.86      3.58 o
  -5   9   2        7.07        8.44      3.23 o
  -4   9   2      126.45      128.02      4.88 o
  -3   9   2      725.64      698.79     12.21 o
  -2   9   2     1793.06     1733.27     50.04 o
  -1   9   2       86.52       75.38      4.16 o
   0   9   2     2812.45     2819.69     36.95 o
   1   9   2      237.37      264.41     10.66 o
   2   9   2     2421.66     2433.71     33.57 o
   3   9   2      152.00      155.34      4.97 o
   4   9   2     2662.42     2603.59     41.31 o
   5   9   2     1161.60     1152.87     53.39 o
   6   9   2      533.41      518.79     22.55 o
   7   9   2      138.82      134.78      7.22 o
   8   9   2      319.53      311.01     11.54 o
   9   9   2       51.80       66.74     21.33 o
  -9  10   2       97.82       79.34     10.75 o
  -8  10   2        0.77       17.56      5.11 o
  -7  10   2        3.51        2.12      5.13 o
  -6  10   2      208.83      194.14     16.17 o
  -5  10   2      401.18      395.12      8.27 o
  -4  10   2        8.90       10.29      6.01 o
  -3  10   2      937.12      875.94     18.63 o
  -2  10   2      238.66      245.17     15.70 o
  -1  10   2        2.62       13.33      6.42 o
   0  10   2     6122.40     6242.93     62.20 o
   1  10   2     1042.24     1099.65     21.81 o
   2  10   2      426.39      370.53     21.85 o
   3  10   2     1132.61     1104.08     16.94 o
   4  10   2        1.71        2.35      3.30 o
   5  10   2        5.46        2.67      4.02 o
   6  10   2      199.74      211.58     13.41 o
   7  10   2     1020.91     1002.31     21.63 o
   8  10   2        1.63        1.23      6.50 o
   9  10   2      138.57       86.67     19.38 o
  -9  11   2      395.55      452.30     33.70 o
  -8  11   2       59.04       69.25      8.49 o
  -7  11   2       10.15        3.89      6.77 o
  -6  11   2      570.44      529.34     14.88 o
  -5  11   2      244.13      233.31      7.87 o
  -4  11   2      517.57      512.06     21.80 o
  -3  11   2      449.10      464.01     31.56 o
  -2  11   2     2239.22     2267.37     28.71 o
  -1  11   2      779.75      756.34     11.49 o
   0  11   2      200.34      225.85      6.93 o
   1  11   2     2454.44     2450.81     27.27 o
   2  11   2      464.64      459.11      8.47 o
   3  11   2      498.03      477.43     14.37 o
   4  11   2     1358.18     1339.03     19.04 o
   5  11   2       42.10       43.29     10.96 o
   6  11   2      318.00      318.54     17.25 o
   7  11   2       38.31       53.25      9.66 o
   8  11   2      134.63      166.81     11.13 o
   9  11   2      115.62      126.23     18.36 o
  -9  12   2       16.07       48.59     21.93 o
  -8  12   2       35.59       34.77      6.83 o
  -7  12   2       91.49      121.03     13.09 o
  -6  12   2       23.26       26.76      8.47 o
  -5  12   2      306.56      292.08     14.26 o
  -4  12   2      222.87      234.70      8.72 o
  -3  12   2       77.32       91.72      7.23 o
  -2  12   2      242.42      257.72      8.47 o
  -1  12   2     1311.01     1249.78     24.38 o
   0  12   2      508.85      460.27      8.39 o
   1  12   2      366.72      349.88      6.13 o
   2  12   2        1.11        0.96      6.93 o
   3  12   2     1307.99     1330.39     60.39 o
   4  12   2     1486.19     1511.85     21.62 o
   5  12   2      124.11      137.74     11.80 o
   6  12   2       27.89       37.78     17.19 o
   7  12   2       13.67       15.29     11.98 o
   8  12   2       44.13       65.45      9.15 o
  -9  13   2        3.14       -5.60     12.63 o
  -8  13   2        4.64       -6.27      6.27 o
  -7  13   2       40.21       53.75      8.98 o
  -6  13   2       23.60       21.16      8.34 o
  -5  13   2       34.95       30.33      5.38 o
  -4  13   2     2945.93     2841.49     53.12 o
  -3  13   2      230.56      229.07      7.42 o
  -2  13   2     1237.65     1243.19     22.32 o
  -1  13   2       89.41       79.32      6.10 o
   0  13   2      983.56      977.00     13.96 o
   1  13   2      106.75      129.42      7.95 o
   2  13   2      495.51      478.44     15.40 o
   3  13   2       39.09       44.16      5.65 o
   4  13   2     1257.65     1239.87     36.74 o
   5  13   2      289.75      270.30     24.65 o
   6  13   2     1248.93     1272.95     23.86 o
   7  13   2       74.39       83.50      8.45 o
   8  13   2      240.65      265.01     72.89 o
  -8  14   2       17.51       19.74     20.27 o
  -7  14   2       14.94       11.56      5.87 o
  -6  14   2        2.58       19.16      7.36 o
  -5  14   2        6.10        0.32      5.87 o
  -4  14   2      325.46      332.40      9.64 o
  -3  14   2      402.57      420.46     17.96 o
  -2  14   2      658.81      609.54     21.30 o
  -1  14   2     1605.46     1582.15     24.16 o
   0  14   2      702.69      647.89     16.94 o
   1  14   2      170.11      160.77      5.13 o
   2  14   2      927.31      925.49     47.18 o
   3  14   2       33.42       43.45      3.88 o
   4  14   2      158.17      174.26     13.34 o
   5  14   2        2.06       -3.01      3.01 o
   6  14   2      423.33      387.77     22.84 o
   7  14   2        2.91       -2.22      5.81 o
   8  14   2        0.04      -11.11     11.11 o
  -8  15   2      203.23      191.49     18.32 o
  -7  15   2       11.55       10.63      7.74 o
  -6  15   2       15.59       13.60      8.21 o
  -5  15   2      137.09      118.64     13.09 o
  -4  15   2      154.03      177.64      8.27 o
  -3  15   2      143.53      165.86     18.99 o
  -2  15   2      209.76      205.58     12.06 o
  -1  15   2     1183.37     1205.42     24.38 o
   0  15   2       32.36       11.71      3.25 o
   1  15   2     1019.62     1014.57     20.62 o
   2  15   2     3242.98     3238.45     56.45 o
   3  15   2       27.74       36.50      6.67 o
   4  15   2      384.53      349.57     32.91 o
   5  15   2      117.34      110.46     17.19 o
   6  15   2      187.46      237.01      9.85 o
   7  15   2      270.97      277.15     28.45 o
  -8  16   2       80.76       45.33     15.21 o
  -7  16   2      599.98      640.70     59.53 o
  -6  16   2      151.49      150.69     14.25 o
  -5  16   2        9.07       22.33     10.55 o
  -4  16   2      219.19      250.43     27.71 o
  -3  16   2      481.03      486.91     18.93 o
  -2  16   2       39.23       15.04      7.70 o
  -1  16   2     1462.33     1462.09     22.34 o
   0  16   2        0.78        3.28      3.41 o
   1  16   2      113.65      122.95      5.22 o
   2  16   2       55.77       62.33      6.42 o
   3  16   2     1051.24     1058.76     29.51 o
   4  16   2       21.28       21.75     14.88 o
   5  16   2      376.45      434.05     26.17 o
   6  16   2      194.01      213.68     27.10 o
   7  16   2      148.34      148.21     21.11 o
  -7  17   2      122.33      145.77     24.89 o
  -6  17   2        1.41        0.11      8.98 o
  -5  17   2       64.01       49.67     12.32 o
  -4  17   2      818.08      774.58     22.84 o
  -3  17   2      233.94      261.37     32.08 o
  -2  17   2      106.66       94.55      7.76 o
  -1  17   2       15.05       15.51      5.13 o
   0  17   2      384.76      373.06     18.56 o
   1  17   2       40.57       24.89      8.47 o
   2  17   2      161.12      181.84     13.86 o
   3  17   2       84.23       89.00      7.41 o
   4  17   2      270.32      305.57     20.79 o
   5  17   2       94.28      120.43     13.09 o
   6  17   2        0.10       -1.95      6.94 o
   7  17   2      206.13      161.98     25.93 o
  -7  18   2       13.97       26.56     12.32 o
  -6  18   2       59.77       42.59      7.57 o
  -5  18   2       34.12       41.87     14.40 o
  -4  18   2      561.60      578.39     22.32 o
  -3  18   2      240.83      257.48      9.73 o
  -2  18   2      312.11      336.02     29.75 o
  -1  18   2      465.83      489.00     20.02 o
   0  18   2        1.09       -0.62      7.19 o
   1  18   2        9.55       17.25      8.47 o
   2  18   2       11.79       16.53      4.97 o
   3  18   2      131.90      129.22      9.91 o
   4  18   2      948.31     1016.23     51.07 o
   5  18   2       39.17       40.45      7.24 o
   6  18   2      211.78      279.27     30.32 o
  -6  19   2      267.57      344.49     35.81 o
  -5  19   2        0.48       29.78     13.99 o
  -4  19   2      466.94      493.44     24.89 o
  -3  19   2     1100.62     1117.11     63.64 o
  -2  19   2      429.96      387.58     18.85 o
  -1  19   2      302.50      279.85     11.43 o
   0  19   2        1.13       -1.33      3.59 o
   1  19   2       40.09       47.21     11.03 o
   2  19   2       24.36        9.67      8.72 o
   3  19   2        4.75        0.97      6.93 o
   4  19   2     1091.92     1103.48     39.00 o
   5  19   2        3.25       11.62      8.06 o
   6  19   2      556.84      497.73     45.16 o
  -6  20   2      289.95      345.39     36.44 o
  -5  20   2        0.71       -6.90      7.74 o
  -4  20   2       18.49       23.90      7.69 o
  -3  20   2      241.32      326.15     24.53 o
  -2  20   2        4.30       -0.49      7.04 o
  -1  20   2       82.48       90.37     13.06 o
   0  20   2      197.52      187.21     11.65 o
   1  20   2      530.82      554.68     18.48 o
   2  20   2      123.70      111.79     13.03 o
   3  20   2      354.04      367.86     23.86 o
   4  20   2       72.82       77.86     10.31 o
   5  20   2       64.40       80.81     20.04 o
  -5  21   2      177.52      173.05     14.84 o
  -4  21   2       67.03       58.59     10.42 o
  -3  21   2      103.53       92.03     23.37 o
  -2  21   2      886.51      916.68     31.89 o
  -1  21   2      253.11      267.58     18.64 o
   0  21   2       59.82       44.98      9.55 o
   1  21   2      281.80      287.79     33.99 o
   2  21   2      299.43      352.29     15.84 o
   3  21   2       60.45       86.91     21.74 o
   4  21   2      252.46      229.05     15.91 o
   5  21   2        0.77        8.33      9.53 o
  -4  22   2       17.40       32.09     15.17 o
  -3  22   2      634.19      575.73     23.07 o
  -2  22   2        0.09       11.22     12.44 o
  -1  22   2       11.59       22.61     10.16 o
   0  22   2      521.81      486.76     21.32 o
   1  22   2       89.60      120.46     13.31 o
   2  22   2       43.98       25.01     13.80 o
   3  22   2       12.52       12.12     12.80 o
   4  22   2      324.81      266.47     30.79 o
  -3  23   2        0.21        2.21     15.61 o
  -2  23   2      396.35      438.61     25.40 o
  -1  23   2      108.76      116.54     16.11 o
   0  23   2      651.08      694.82     61.67 o
   1  23   2       38.16       67.01     32.98 o
   2  23   2       10.74       48.77     13.22 o
   3  23   2        4.94        5.53     11.63 o
  -2  24   2       37.89       83.83     74.67 o
  -1  24   2      161.24      114.86     29.59 o
   0  24   2       78.72       69.08     13.03 o
   1  24   2       80.23      112.09     19.25 o
  -9   0   3      134.51      148.15     10.20 o
  -7   0   3       17.79       14.22      5.03 o
  -5   0   3      131.23       98.15      5.55 o
  -3   0   3     2719.18     2526.62     36.34 o
  -1   0   3      703.69      692.17     18.29 o
   1   0   3     3381.89     3478.36     54.25 o
   3   0   3        3.84       16.55      3.18 o
   5   0   3       34.50       27.08      8.00 o
   7   0   3       47.16       55.11     12.44 o
   9   0   3      161.24      227.56     24.89 o
 -10   1   3       66.08      112.37     45.33 o
  -9   1   3      440.78      435.60     36.69 o
  -8   1   3      406.40      390.49     23.86 o
  -7   1   3      416.72      446.56     14.11 o
  -6   1   3      196.12      181.41      5.06 o
  -5   1   3       33.29       28.11      3.12 o
  -4   1   3      350.46      299.76      6.10 o
  -3   1   3       79.74       83.95      3.34 o
  -2   1   3    17141.54    16895.77    175.00 o
  -1   1   3       96.20      103.82      9.24 o
   0   1   3       71.31      100.91      5.65 o
   1   1   3     1116.54     1125.64     24.89 o
   2   1   3     1833.68     1964.31     23.80 o
   3   1   3     1857.34     1825.59     26.50 o
   4   1   3      121.03      135.28      5.95 o
   5   1   3      226.60      183.82     29.00 o
   6   1   3     1248.30     1267.55     24.37 o
   7   1   3      154.62      210.72     54.22 o
   8   1   3      948.87     1000.54     32.61 o
   9   1   3        7.68       20.59     14.22 o
 -10   2   3       16.63       -2.34     11.89 o
  -9   2   3      189.55      216.20     24.89 o
  -8   2   3      346.48      340.76     14.37 o
  -7   2   3       77.75       86.57     13.86 o
  -6   2   3      188.49      191.08     11.29 o
  -5   2   3      549.65      545.47      9.24 o
  -4   2   3      126.08      134.90      4.62 o
  -3   2   3       15.97       17.01      2.48 o
  -2   2   3      245.90      241.62     10.01 o
  -1   2   3      514.43      479.00     11.80 o
   0   2   3      212.90      153.18      3.59 o
   1   2   3     7253.53     7074.92     80.54 o
   2   2   3     3806.02     3756.81     42.39 o
   3   2   3      616.38      654.62     10.64 o
   4   2   3      464.16      385.46     11.29 o
   5   2   3      631.74      611.96     12.83 o
   6   2   3      124.69      132.94      8.63 o
   7   2   3       13.76       16.89      8.80 o
   8   2   3       63.10       53.87     10.06 o
   9   2   3       27.82       36.23     13.15 o
 -10   3   3       35.68       23.11     11.31 o
  -9   3   3        4.74        7.67      7.44 o
  -8   3   3      200.80      179.88     14.63 o
  -7   3   3      472.56      450.05      9.19 o
  -6   3   3     1029.32     1036.16     20.02 o
  -5   3   3       63.28       70.64      4.74 o
  -4   3   3     1218.11     1194.58     24.12 o
  -3   3   3        3.08        1.90      2.83 o
  -2   3   3      707.90      731.94      9.87 o
  -1   3   3     2269.19     2268.75     29.08 o
   0   3   3      515.52      485.33     10.52 o
   1   3   3      755.46      748.45     20.54 o
   2   3   3     5547.25     6003.17     63.50 o
   3   3   3      987.40      965.07     20.18 o
   4   3   3      867.15      898.57     14.12 o
   5   3   3      351.10      370.86     17.01 o
   6   3   3      555.97      570.75     35.63 o
   7   3   3       24.67       30.73     22.22 o
   8   3   3       17.16       17.12     11.89 o
   9   3   3      176.53      213.26     16.00 o
 -10   4   3      124.55       97.78     13.15 o
  -9   4   3      594.81      594.34     23.35 o
  -8   4   3      330.29      336.31     19.33 o
  -7   4   3      278.07      253.80     16.17 o
  -6   4   3      219.70      224.28     23.78 o
  -5   4   3     1272.08     1273.53     16.02 o
  -4   4   3     3691.55     3674.75     78.27 o
  -3   4   3     3267.56     3199.66     34.08 o
  -2   4   3     3123.42     3086.23     36.44 o
  -1   4   3     8548.16     8330.51     95.59 o
   0   4   3     5165.80     5287.78     67.60 o
   1   4   3     2030.45     1823.71     21.15 o
   2   4   3        2.25        6.67      2.27 o
   3   4   3       76.37       67.25     11.24 o
   4   4   3      138.14      145.95      7.92 o
   5   4   3      686.16      653.78      9.96 o
   6   4   3      385.03      373.41     25.58 o
   7   4   3      207.71      234.17     24.00 o
   8   4   3       57.61       27.56     10.06 o
   9   4   3      171.40      166.54     40.00 o
 -10   5   3        8.75        9.48     13.33 o
  -9   5   3        5.18       10.84     10.78 o
  -8   5   3      318.63      298.55     16.13 o
  -7   5   3      254.00      270.38     11.80 o
  -6   5   3      226.15      209.60     14.32 o
  -5   5   3     5233.89     5255.06     54.98 o
  -4   5   3      139.33      126.50      4.70 o
  -3   5   3     3146.83     3204.16     36.60 o
  -2   5   3     2613.24     2701.25     32.85 o
  -1   5   3     2355.52     2266.48     50.88 o
   0   5   3     1549.31     1625.74     21.56 o
   1   5   3      282.11      233.58      5.61 o
   2   5   3      203.90      149.87      4.38 o
   3   5   3      464.99      472.86      8.30 o
   4   5   3        4.03       -0.74      3.18 o
   5   5   3     1171.05     1197.55     22.04 o
   6   5   3      303.25      297.81     16.13 o
   7   5   3      865.25      939.93     25.30 o
   8   5   3        6.56       -1.56      9.82 o
   9   5   3       24.36       25.31     13.15 o
 -10   6   3       21.69       63.16     48.00 o
  -9   6   3        1.27      -13.56     13.56 o
  -8   6   3       82.69       81.58      5.52 o
  -7   6   3      430.93      429.62      9.57 o
  -6   6   3       86.05       83.17      4.62 o
  -5   6   3       11.52       12.37      3.87 o
  -4   6   3      744.43      853.86     33.10 o
  -3   6   3      572.86      597.63     20.53 o
  -2   6   3      911.82      949.70     18.99 o
  -1   6   3      386.26      348.61     11.55 o
   0   6   3       99.70       76.98      4.62 o
   1   6   3      137.72      161.76      4.88 o
   2   6   3     1831.56     2018.33     28.38 o
   3   6   3        0.06        6.54      3.22 o
   4   6   3       24.29       29.55      2.88 o
   5   6   3       10.92       14.93      4.02 o
   6   6   3     1722.91     1692.68     30.97 o
   7   6   3      253.30      228.23      5.40 o
   8   6   3       22.61       46.84     11.31 o
   9   6   3        0.64       27.50     16.00 o
 -10   7   3      678.34      734.64     36.83 o
  -9   7   3      148.85      171.53     25.78 o
  -8   7   3       13.83        9.02      5.65 o
  -7   7   3      166.30      156.24      7.95 o
  -6   7   3     1484.67     1557.54     21.26 o
  -5   7   3      592.64      578.91     11.55 o
  -4   7   3      913.88      946.60     26.97 o
  -3   7   3      100.62       86.52      5.65 o
  -2   7   3     2643.12     2576.35     33.86 o
  -1   7   3      788.47      771.50     26.94 o
   0   7   3        1.34        4.19      5.39 o
   1   7   3     3986.66     4271.19     50.02 o
   2   7   3     3502.55     3863.30     52.60 o
   3   7   3      106.23       83.73      5.49 o
   4   7   3     4287.16     4332.06     51.59 o
   5   7   3     2554.93     2488.58     77.43 o
   6   7   3     1188.19     1162.87     26.36 o
   7   7   3       27.70       33.39      3.12 o
   8   7   3     1053.32     1159.30     68.45 o
   9   7   3      113.37      133.34     21.26 o
 -10   8   3      113.16      119.11     30.22 o
  -9   8   3      157.86      111.51      9.89 o
  -8   8   3     1417.45     1394.27     43.88 o
  -7   8   3      331.50      321.93     22.58 o
  -6   8   3      412.20      408.07     20.26 o
  -5   8   3      536.67      534.16      8.74 o
  -4   8   3      228.20      236.07      9.60 o
  -3   8   3     1696.23     1853.35     23.48 o
  -2   8   3     1207.96     1328.96     31.31 o
  -1   8   3        0.03        2.54      3.02 o
   0   8   3      478.16      494.96     12.78 o
   1   8   3       30.74       28.16      4.11 o
   2   8   3     4534.10     4416.67     47.53 o
   3   8   3       64.40       66.03     11.29 o
   4   8   3     4546.24     4696.34     59.76 o
   5   8   3      877.51      833.12     29.91 o
   6   8   3      473.98      515.95     18.53 o
   7   8   3       19.20       26.87      4.09 o
   8   8   3       26.15       19.35     10.63 o
   9   8   3       67.95       87.19     49.78 o
 -10   9   3      464.25      391.12     46.22 o
  -9   9   3      506.05      456.48     19.84 o
  -8   9   3       61.54       74.71     15.09 o
  -7   9   3       97.50       75.43      5.46 o
  -6   9   3        3.77       -1.11      5.39 o
  -5   9   3       31.34       19.84      3.12 o
  -4   9   3      425.41      429.39      8.12 o
  -3   9   3      232.51      261.65      7.07 o
  -2   9   3       63.99       64.24      3.85 o
  -1   9   3       63.23       57.94      7.49 o
   0   9   3     1989.47     1970.31     37.21 o
   1   9   3     2310.34     2493.26     31.32 o
   2   9   3      555.76      514.41     13.09 o
   3   9   3     1135.34     1124.39     34.90 o
   4   9   3     4447.81     4373.31     50.37 o
   5   9   3      372.36      350.31      9.32 o
   6   9   3       12.17       22.44     11.99 o
   7   9   3      106.18       87.22     10.08 o
   8   9   3        0.04       17.98     10.50 o
   9   9   3        1.22        8.82     32.00 o
 -10  10   3       77.35       42.67     23.11 o
  -9  10   3       88.04       76.34      7.99 o
  -8  10   3        0.36       17.78      5.42 o
  -7  10   3       66.67       68.46     17.39 o
  -6  10   3      886.97      788.48     21.04 o
  -5  10   3       16.35       23.55      4.88 o
  -4  10   3      171.29      124.87      5.65 o
  -3  10   3     6921.11     7025.47     85.10 o
  -2  10   3        0.36       -2.49      3.85 o
  -1  10   3     2093.87     2019.40     29.25 o
   0  10   3     1017.32     1044.62     14.74 o
   1  10   3      242.36      229.82      5.91 o
   2  10   3     3639.73     3699.89     68.51 o
   3  10   3       51.58       54.24      4.88 o
   4  10   3      450.37      401.28     11.03 o
   5  10   3      260.84      244.59     12.75 o
   6  10   3      321.59      326.29     14.44 o
   7  10   3      460.00      493.64     13.69 o
   8  10   3       15.20       22.52     11.11 o
  -9  11   3       12.56       18.63      8.76 o
  -8  11   3       74.54       80.10     13.34 o
  -7  11   3     1083.74     1084.80     21.98 o
  -6  11   3      290.29      250.09     22.58 o
  -5  11   3       13.77       16.47      5.00 o
  -4  11   3       44.25       50.34      9.14 o
  -3  11   3       71.89       61.74      4.58 o
  -2  11   3     1018.25     1059.59     18.48 o
  -1  11   3      144.00      161.18      4.31 o
   0  11   3     2248.68     2173.17     64.48 o
   1  11   3     1862.06     1937.97     48.76 o
   2  11   3      247.36      220.98      6.44 o
   3  11   3      663.87      691.08     16.94 o
   4  11   3      882.58      865.13     32.59 o
   5  11   3       81.39       83.37     24.68 o
   6  11   3        7.16       23.68      8.93 o
   7  11   3      160.70      186.46      8.78 o
   8  11   3      139.50      171.60     15.09 o
  -9  12   3      115.81      129.01     13.76 o
  -8  12   3      101.94      125.97     17.19 o
  -7  12   3       48.74       44.54     15.40 o
  -6  12   3       14.47       18.99      4.92 o
  -5  12   3       56.20       41.72     12.83 o
  -4  12   3      315.57      289.14     12.83 o
  -3  12   3     3151.83     3145.82     40.34 o
  -2  12   3        5.52       -2.47      5.65 o
  -1  12   3      795.33      786.21     12.32 o
   0  12   3        8.75        2.67      5.13 o
   1  12   3       38.02       33.95      4.06 o
   2  12   3     1936.31     1901.37     25.06 o
   3  12   3      166.54      158.96     17.71 o
   4  12   3        0.01        1.84      4.62 o
   5  12   3      251.30      251.90      8.58 o
   6  12   3        7.40       17.48     11.24 o
   7  12   3      243.93      227.02      9.33 o
   8  12   3        0.12       20.98     14.22 o
  -9  13   3      233.27      239.78     28.44 o
  -8  13   3       62.23       66.12     13.86 o
  -7  13   3     1028.07      938.37     53.56 o
  -6  13   3      252.78      264.90     10.78 o
  -5  13   3       70.66       71.88     17.67 o
  -4  13   3       21.52       20.05      8.47 o
  -3  13   3        8.96        7.57      3.80 o
  -2  13   3      374.94      335.17      7.87 o
  -1  13   3     1242.06     1233.73     29.28 o
   0  13   3     1159.13     1101.58     15.52 o
   1  13   3     1033.95      982.76     15.14 o
   2  13   3        0.05        7.76      5.58 o
   3  13   3     1214.91     1180.27     18.69 o
   4  13   3      139.60      154.12     10.78 o
   5  13   3      995.76     1048.43     20.79 o
   6  13   3       15.22       22.40      9.39 o
   7  13   3       30.27       30.41      8.34 o
   8  13   3       11.48       20.62     21.33 o
  -9  14   3      144.13      134.22     20.45 o
  -8  14   3       28.23       69.91     15.91 o
  -7  14   3       44.19       59.22     12.06 o
  -6  14   3      142.89      113.35     17.19 o
  -5  14   3      219.95      218.59     10.45 o
  -4  14   3     1218.98     1215.79     27.71 o
  -3  14   3        0.73        6.98      3.70 o
  -2  14   3        5.42        0.46      3.80 o
  -1  14   3      426.15      387.58     17.19 o
   0  14   3     1761.44     1731.97     22.24 o
   1  14   3       33.47       36.90      7.83 o
   2  14   3      119.54      122.60     11.03 o
   3  14   3      331.96      335.67     23.45 o
   4  14   3       91.82       80.13     13.12 o
   5  14   3        3.20        0.20      5.39 o
   6  14   3       99.09      118.10     11.49 o
   7  14   3       14.73        7.70      7.95 o
  -8  15   3      304.51      285.41     15.00 o
  -7  15   3       19.09       33.32      8.49 o
  -6  15   3      165.17      180.41     17.96 o
  -5  15   3        8.53       22.60      6.78 o
  -4  15   3      139.28      149.29     14.88 o
  -3  15   3        9.62        1.03      6.16 o
  -2  15   3      201.75      186.78     15.94 o
  -1  15   3      380.70      379.01      7.74 o
   0  15   3        0.06        7.80      4.36 o
   1  15   3      275.55      284.50      7.20 o
   2  15   3        0.19        0.64      5.83 o
   3  15   3      287.59      291.58     32.08 o
   4  15   3      172.13      193.40     12.57 o
   5  15   3       57.90       52.19     11.11 o
   6  15   3      377.14      369.28     12.68 o
   7  15   3      176.64      119.10     21.33 o
  -8  16   3      116.53      143.63     26.31 o
  -7  16   3       89.78      103.38     29.00 o
  -6  16   3      657.33      642.10     20.88 o
  -5  16   3       12.36       15.75      5.98 o
  -4  16   3      327.70      315.90     40.29 o
  -3  16   3      415.49      371.36     17.13 o
  -2  16   3        3.28        7.74      3.85 o
  -1  16   3       15.40       12.31      4.15 o
   0  16   3      935.34      924.80     15.07 o
   1  16   3      376.69      351.41      9.61 o
   2  16   3      289.01      284.51      8.85 o
   3  16   3      155.87      160.02      9.75 o
   4  16   3      941.25      958.36     61.07 o
   5  16   3       13.72        9.30      9.61 o
   6  16   3      648.48      674.57     42.50 o
   7  16   3       40.62       45.21     16.42 o
  -7  17   3       63.66       62.38     14.93 o
  -6  17   3      427.71      507.89     37.56 o
  -5  17   3       28.59       21.69     14.37 o
  -4  17   3      110.12       65.37      7.51 o
  -3  17   3       18.96       12.98      8.67 o
  -2  17   3       25.23       41.68      7.73 o
  -1  17   3      266.06      261.36      8.72 o
   0  17   3        0.36        5.83      6.79 o
   1  17   3      187.83      182.78      6.50 o
   2  17   3     1201.18     1194.08     48.68 o
   3  17   3      263.96      256.58     15.91 o
   4  17   3      412.43      354.17     16.06 o
   5  17   3      300.17      327.07     20.53 o
   6  17   3       14.71       23.11      8.65 o
  -7  18   3      218.59      205.70     19.45 o
  -6  18   3       17.23       29.76      9.56 o
  -5  18   3      367.50      394.32     39.93 o
  -4  18   3      640.04      695.35     19.24 o
  -3  18   3      419.66      402.77     14.18 o
  -2  18   3        8.02        1.78      7.54 o
  -1  18   3      727.76      727.73     20.61 o
   0  18   3      100.06      104.36      9.24 o
   1  18   3      565.36      560.08     25.15 o
   2  18   3       49.28       93.79     21.04 o
   3  18   3        0.52       -7.19      7.19 o
   4  18   3        2.81       -7.92      8.20 o
   5  18   3      733.32      755.13     31.31 o
   6  18   3       43.00       35.13     21.27 o
  -6  19   3       35.81       52.45     12.57 o
  -5  19   3      453.53      434.98     17.16 o
  -4  19   3       23.87       15.52     14.74 o
  -3  19   3       49.66       33.55     16.00 o
  -2  19   3      284.51      267.24     11.22 o
  -1  19   3      121.54      109.21      7.44 o
   0  19   3      190.94      205.37     12.32 o
   1  19   3      679.25      636.18     15.08 o
   2  19   3      262.65      242.02     17.77 o
   3  19   3      431.35      505.65     41.83 o
   4  19   3      160.51      193.19     11.83 o
   5  19   3      194.61      193.91     18.99 o
  -6  20   3       50.51       26.71     14.36 o
  -5  20   3       22.14       20.62      8.93 o
  -4  20   3       32.38       61.44     13.18 o
  -3  20   3       94.33      126.87     12.80 o
  -2  20   3      220.27      208.18     22.59 o
  -1  20   3        0.38       -3.59      5.34 o
   0  20   3        1.25        3.30      5.91 o
   1  20   3      242.23      251.02     14.30 o
   2  20   3       52.10       41.04     13.64 o
   3  20   3       98.33      117.28      9.96 o
   4  20   3       80.55       95.00     21.52 o
   5  20   3      129.23      131.60     13.75 o
  -5  21   3      123.66      144.69     42.34 o
  -4  21   3      144.86      144.36     23.38 o
  -3  21   3       42.37       82.11     22.29 o
  -2  21   3      460.33      451.69     58.64 o
  -1  21   3       89.62       94.14     10.91 o
   0  21   3       46.86       37.50      8.37 o
   1  21   3      450.90      474.27     64.63 o
   2  21   3        1.99       17.29      8.60 o
   3  21   3        2.36        0.71     16.09 o
   4  21   3        0.99       -5.45      9.84 o
  -4  22   3      182.21      147.68     24.28 o
  -3  22   3      277.01      310.32     59.69 o
  -2  22   3        3.13       15.41      8.21 o
  -1  22   3      978.18      960.30     48.13 o
   0  22   3        8.17        9.29     10.15 o
   1  22   3        6.77       12.74      9.15 o
   2  22   3      540.72      591.49     48.73 o
   3  22   3       51.26       65.68     15.06 o
  -3  23   3       28.82       80.15     28.95 o
  -2  23   3        4.19       -5.59     17.47 o
  -1  23   3       66.27       64.95     13.12 o
   0  23   3       43.80       47.98     22.62 o
   1  23   3       34.36       16.49     12.46 o
   2  23   3      220.91      243.38     51.92 o
  -1  24   3       50.20       41.02     16.42 o
   0  24   3       19.55       22.93     14.20 o
 -10   0   4      506.60      554.68     37.33 o
  -8   0   4      244.90      246.30     13.66 o
  -6   0   4       49.68       40.73      4.77 o
  -4   0   4      711.37      786.80     15.08 o
  -2   0   4     2537.49     2675.09     49.55 o
   0   0   4       41.86       59.23      2.96 o
   2   0   4     1300.13     1140.24    102.23 o
   4   0   4     1599.77     1775.18     47.11 o
   6   0   4      659.41      634.38     46.22 o
   8   0   4        0.00      -12.44     12.44 o
 -10   1   4       24.78       -0.24      9.37 o
  -9   1   4      285.85      264.23     29.25 o
  -8   1   4        3.13        5.22      8.47 o
  -7   1   4     2819.92     2775.71     49.16 o
  -6   1   4        1.09        3.96      4.62 o
  -5   1   4     4779.59     4724.50     50.30 o
  -4   1   4      273.15      264.95     22.07 o
  -3   1   4     1687.01     1752.27     22.07 o
  -2   1   4       67.69       97.86      3.56 o
  -1   1   4      528.25      451.57     11.03 o
   0   1   4      372.19      452.41      6.62 o
   1   1   4      192.67      251.49     10.29 o
   2   1   4       23.28       23.91      4.62 o
   3   1   4     1248.83     1192.79     15.91 o
   4   1   4      130.67      146.84     11.29 o
   5   1   4     3149.01     3227.71     63.64 o
   6   1   4       16.47       30.61     13.97 o
   7   1   4       75.21       82.97     24.89 o
   8   1   4       49.95       89.73     41.78 o
   9   1   4        6.25       14.64     10.63 o
 -10   2   4       29.37       22.05      9.37 o
  -9   2   4      380.14      384.92     19.25 o
  -8   2   4      729.47      695.40     14.98 o
  -7   2   4      807.41      743.45     19.67 o
  -6   2   4       36.29       46.09      5.69 o
  -5   2   4      910.16      897.17     16.68 o
  -4   2   4      572.73      592.16      9.02 o
  -3   2   4     1576.71     1680.45     21.15 o
  -2   2   4     6071.64     6135.19     71.07 o
  -1   2   4      814.50      728.15     10.30 o
   0   2   4     4138.34     4188.44     47.00 o
   1   2   4     3532.82     3632.81     42.85 o
   2   2   4      191.00      146.69      6.50 o
   3   2   4       24.49       16.33      4.52 o
   4   2   4     1403.83     1472.01     20.26 o
   5   2   4     2943.67     2872.55     40.62 o
   6   2   4        2.07       -0.38      6.45 o
   7   2   4      182.69      170.60     26.67 o
   8   2   4      103.55      106.37     12.44 o
   9   2   4        0.31      -10.46     24.00 o
 -10   3   4       10.39       24.37     23.11 o
  -9   3   4       11.75       -3.50     17.71 o
  -8   3   4       48.80       39.90      5.22 o
  -7   3   4      185.63      175.68      8.63 o
  -6   3   4       54.68       63.18      4.12 o
  -5   3   4       76.19       76.68      4.05 o
  -4   3   4      256.79      225.66     14.63 o
  -3   3   4        6.65       10.39      3.18 o
  -2   3   4       30.78       34.19      6.67 o
  -1   3   4     1192.48     1160.06     18.22 o
   0   3   4     2074.84     1933.93     26.07 o
   1   3   4       47.16       44.30      3.08 o
   2   3   4     2802.83     3019.38     38.31 o
   3   3   4       95.93       76.09      3.56 o
   4   3   4       17.23       18.15      6.62 o
   5   3   4      896.38      888.12     27.43 o
   6   3   4      166.77      166.94     12.19 o
   7   3   4      477.75      480.96     21.33 o
   8   3   4       39.49       24.00     11.31 o
   9   3   4       21.82       35.47     20.45 o
 -10   4   4      148.04      147.58     15.09 o
  -9   4   4      134.94      161.95     11.85 o
  -8   4   4        0.96        2.58      4.31 o
  -7   4   4       29.14       53.27      8.19 o
  -6   4   4     1174.73     1185.72     16.68 o
  -5   4   4       22.49        9.66      3.12 o
  -4   4   4     7903.53     8081.23     79.73 o
  -3   4   4     1734.90     1847.87     36.18 o
  -2   4   4      885.72      777.01     29.00 o
  -1   4   4     2449.38     2401.33     30.65 o
   0   4   4        2.86        4.67      6.16 o
   1   4   4      540.54      585.61     12.32 o
   2   4   4    11497.14    12118.33    123.66 o
   3   4   4      818.79      770.04     13.47 o
   4   4   4     1842.94     1793.78     46.11 o
   5   4   4       93.28       97.31     14.14 o
   6   4   4     3553.81     3634.26    128.00 o
   7   4   4        1.00       -4.92      8.10 o
   8   4   4      333.87      321.44     18.73 o
   9   4   4        1.59        9.13      9.37 o
 -10   5   4      251.45      251.49     18.73 o
  -9   5   4        0.14        5.53      6.93 o
  -8   5   4      267.86      265.16     20.79 o
  -7   5   4      155.42      162.37     12.83 o
  -6   5   4     4551.42     4671.69     87.12 o
  -5   5   4      222.60      223.49      8.62 o
  -4   5   4     3312.70     3462.21     35.67 o
  -3   5   4       30.03       37.03      3.90 o
  -2   5   4      246.68      301.79      9.49 o
  -1   5   4       22.01       35.65      5.65 o
   0   5   4      230.85      270.59      5.24 o
   1   5   4     1787.69     1879.62     23.75 o
   2   5   4     3397.29     3394.32     36.05 o
   3   5   4        1.80       12.14      3.43 o
   4   5   4      849.21      849.45     33.02 o
   5   5   4      211.21      201.21     21.86 o
   6   5   4       34.06       39.66     24.89 o
   7   5   4        1.43        6.63      6.22 o
   8   5   4       97.46       90.08     35.56 o
   9   5   4        3.23       -2.67     18.86 o
 -10   6   4       24.50       25.40     13.15 o
  -9   6   4       57.49       83.74     28.02 o
  -8   6   4       60.50       70.16      7.68 o
  -7   6   4     1126.18     1178.82     24.12 o
  -6   6   4     1001.89      972.43     34.13 o
  -5   6   4       13.86       11.29      5.21 o
  -4   6   4     1949.12     2105.81     24.61 o
  -3   6   4        0.24       -2.54      3.02 o
  -2   6   4       93.19      116.57     10.30 o
  -1   6   4     2089.91     2002.11     29.43 o
   0   6   4       18.80       15.92      5.16 o
   1   6   4      606.12      617.74     10.67 o
   2   6   4      551.96      551.69     11.18 o
   3   6   4     2962.36     2959.02     33.04 o
   4   6   4       92.44       74.28      5.54 o
   5   6   4      369.66      371.39     16.72 o
   6   6   4       29.73       34.58     13.33 o
   7   6   4        0.00        7.76     15.11 o
   8   6   4       71.17       76.01     44.45 o
   9   6   4        6.08       11.35     15.77 o
 -10   7   4       47.29       67.96     14.42 o
  -9   7   4        2.57       -1.89     11.80 o
  -8   7   4      177.15      180.71     13.34 o
  -7   7   4      181.65      163.03      7.44 o
  -6   7   4      465.45      454.67     15.91 o
  -5   7   4      764.00      760.40     11.31 o
  -4   7   4        0.67        1.65      4.91 o
  -3   7   4     5818.75     5634.76     62.95 o
  -2   7   4      556.21      601.07     14.88 o
  -1   7   4      806.16      776.70     15.40 o
   0   7   4     1293.18     1344.23     27.46 o
   1   7   4     1777.42     1784.62     22.70 o
   2   7   4       21.18       36.55      4.38 o
   3   7   4     1384.88     1448.79     25.95 o
   4   7   4        7.52       11.71      2.88 o
   5   7   4     1044.85     1021.07     20.81 o
   6   7   4      253.97      257.18      9.69 o
   7   7   4      643.29      649.50     48.89 o
   8   7   4       37.06       33.63     18.67 o
   9   7   4       29.32       26.67     24.89 o
 -10   8   4       88.07       90.67     16.00 o
  -9   8   4      303.97      351.47     56.44 o
  -8   8   4      123.53       89.28      6.66 o
  -7   8   4        7.45       11.43      4.78 o
  -6   8   4     1513.57     1386.09     25.40 o
  -5   8   4      570.55      549.89     10.52 o
  -4   8   4       16.16       18.96      3.59 o
  -3   8   4       38.10       27.67      6.71 o
  -2   8   4      339.91      336.86      8.47 o
  -1   8   4     1092.08     1066.25     18.60 o
   0   8   4       47.91       60.71      3.46 o
   1   8   4       48.28       23.70      4.47 o
   2   8   4      333.12      352.52     20.65 o
   3   8   4       68.44       88.87      4.60 o
   4   8   4        6.32        6.33     12.34 o
   5   8   4       49.43       55.78      4.87 o
   6   8   4       65.29       82.23      4.09 o
   7   8   4        0.02        0.53      8.00 o
   8   8   4      652.55      701.95     34.67 o
 -10   9   4       96.48       97.78     23.11 o
  -9   9   4      329.90      307.45     31.87 o
  -8   9   4      314.81      303.50     12.27 o
  -7   9   4        1.88       12.89      5.07 o
  -6   9   4       61.72       73.91     10.30 o
  -5   9   4        3.69       13.27      3.32 o
  -4   9   4     1640.16     1578.69     25.15 o
  -3   9   4     1105.05      997.28     27.97 o
  -2   9   4      185.11      189.00      4.40 o
  -1   9   4      130.58      129.52      7.44 o
   0   9   4        0.84       -2.55      2.55 o
   1   9   4     2733.11     2751.15     35.56 o
   2   9   4      138.18      147.88      4.71 o
   3   9   4      782.29      782.43     17.14 o
   4   9   4     2012.49     1967.27     26.62 o
   5   9   4       24.61       23.02      4.09 o
   6   9   4        2.93        8.11      6.10 o
   7   9   4       12.48       11.17      5.33 o
   8   9   4      399.31      349.73     21.37 o
 -10  10   4       68.64       84.77     72.00 o
  -9  10   4      252.87      290.04     40.29 o
  -8  10   4      122.63       98.26      8.13 o
  -7  10   4       11.64       19.23      6.36 o
  -6  10   4      998.97     1004.48     26.43 o
  -5  10   4       63.35       54.13      5.10 o
  -4  10   4      346.34      307.30      7.72 o
  -3  10   4        1.67        1.30      4.11 o
  -2  10   4      351.58      380.05      7.05 o
  -1  10   4      573.07      567.66     15.65 o
   0  10   4       60.40       54.91      4.82 o
   1  10   4      324.32      282.95      6.81 o
   2  10   4      296.15      268.62      7.95 o
   3  10   4     1118.67     1158.35     16.66 o
   4  10   4     1140.31     1061.51     16.62 o
   5  10   4       31.23       26.42      3.71 o
   6  10   4      217.12      220.48      8.92 o
   7  10   4       28.08       21.33      6.60 o
   8  10   4        5.64       14.54     20.45 o
  -9  11   4       20.44       35.57     12.32 o
  -8  11   4       18.20       43.26     14.39 o
  -7  11   4        3.51       22.04     10.31 o
  -6  11   4        8.50       17.01      3.91 o
  -5  11   4      323.81      324.02     14.63 o
  -4  11   4        9.43       10.34      3.08 o
  -3  11   4      348.95      355.21     17.55 o
  -2  11   4     1834.14     1804.36     21.66 o
  -1  11   4        0.46        7.62      2.97 o
   0  11   4      343.75      330.30      8.72 o
   1  11   4     1591.32     1558.41     32.08 o
   2  11   4      558.23      505.85     22.84 o
   3  11   4     1200.14     1150.56     23.81 o
   4  11   4        2.94       -2.84      6.54 o
   5  11   4      423.70      412.78     10.25 o
   6  11   4       22.24       25.78      5.66 o
   7  11   4       30.17       13.63      7.11 o
   8  11   4        5.50      -11.43     17.47 o
  -9  12   4       32.72       21.47     10.42 o
  -8  12   4        0.80       -7.32      7.70 o
  -7  12   4        0.59        3.56      7.12 o
  -6  12   4       65.52      123.74     20.45 o
  -5  12   4      202.03      172.93     22.58 o
  -4  12   4      749.42      693.47     34.90 o
  -3  12   4      983.35      921.92     15.33 o
  -2  12   4        5.66       15.65      4.11 o
  -1  12   4        0.02        3.42      2.61 o
   0  12   4      449.85      449.36      8.56 o
   1  12   4      542.76      520.70     25.98 o
   2  12   4      458.30      463.59      9.88 o
   3  12   4      655.77      619.77     21.04 o
   4  12   4      905.23      888.32     28.22 o
   5  12   4      413.64      433.88     22.65 o
   6  12   4      145.70      157.81      8.06 o
   7  12   4      191.17      192.10     17.78 o
   8  12   4        6.83       20.41     38.22 o
  -9  13   4       29.76       11.38     11.56 o
  -8  13   4       62.70       72.29     12.49 o
  -7  13   4       34.74       40.81     16.42 o
  -6  13   4      574.76      585.12     21.24 o
  -5  13   4        9.83        3.95      3.68 o
  -4  13   4     1158.16     1022.93     20.80 o
  -3  13   4      500.55      486.50     15.65 o
  -2  13   4      183.73      202.79      5.87 o
  -1  13   4     1508.63     1449.94     19.58 o
   0  13   4     4854.36     4839.79     55.23 o
   1  13   4       35.43       34.47      9.75 o
   2  13   4      736.52      749.62     13.17 o
   3  13   4       11.26        6.67      7.70 o
   4  13   4        0.18       -4.55      4.55 o
   5  13   4      166.84      166.11     24.91 o
   6  13   4       64.91       70.16     14.47 o
   7  13   4        3.34        2.74      8.00 o
  -9  14   4      110.11      124.43     39.11 o
  -8  14   4       10.77       24.66      7.36 o
  -7  14   4      161.86      177.50     17.88 o
  -6  14   4       35.29       37.37      8.97 o
  -5  14   4       77.92       87.63      7.44 o
  -4  14   4      366.22      358.23     18.99 o
  -3  14   4      540.69      530.38     21.04 o
  -2  14   4        7.13       17.47      1.57 o
  -1  14   4        6.12       12.43      7.44 o
   0  14   4     1686.95     1675.63     45.68 o
   1  14   4     1010.12      971.11     30.42 o
   2  14   4     3130.52     3143.49     57.99 o
   3  14   4        2.86        4.86      3.94 o
   4  14   4       15.61       14.38     10.51 o
   5  14   4      154.09      169.80      8.17 o
   6  14   4      312.50      301.94     13.32 o
   7  14   4      211.74      210.52     13.72 o
  -8  15   4       20.41        8.43     12.04 o
  -7  15   4       82.87      118.38     24.42 o
  -6  15   4        1.11        6.43     13.60 o
  -5  15   4      686.33      695.81     18.61 o
  -4  15   4       27.59       24.75      5.53 o
  -3  15   4      688.43      712.53     14.52 o
  -2  15   4      604.93      611.03     15.30 o
  -1  15   4        0.14        3.56      4.62 o
   0  15   4       23.40       23.54      9.49 o
   1  15   4      587.36      582.40     20.27 o
   2  15   4      143.10      118.78     14.37 o
   3  15   4      387.07      356.17     10.21 o
   4  15   4      258.46      261.06     19.76 o
   5  15   4      332.19      298.21     26.93 o
   6  15   4      159.27      193.74     11.30 o
   7  15   4      476.74      569.93     40.89 o
  -8  16   4       33.77       25.55     14.08 o
  -7  16   4     1312.51     1286.75     37.32 o
  -6  16   4      136.34      150.39     17.96 o
  -5  16   4       37.14       50.02     12.32 o
  -4  16   4       57.27       55.82     19.02 o
  -3  16   4      703.96      715.76     19.02 o
  -2  16   4      396.32      420.34     11.09 o
  -1  16   4      137.43      130.21      5.33 o
   0  16   4      272.17      261.00      7.16 o
   1  16   4      946.61      950.11     39.00 o
   2  16   4      371.31      345.93     10.56 o
   3  16   4     1321.47     1377.89     29.53 o
   4  16   4       44.22       42.76     14.63 o
   5  16   4      190.71      218.30     21.04 o
   6  16   4        0.02        4.60      9.47 o
  -7  17   4       21.42       41.94      9.37 o
  -6  17   4       15.54       32.63     14.63 o
  -5  17   4        4.03       -3.48      6.24 o
  -4  17   4       16.05       31.81     10.01 o
  -3  17   4      720.17      715.08     40.74 o
  -2  17   4      721.12      737.19     65.23 o
  -1  17   4      171.80      177.05     14.58 o
   0  17   4     1024.06      979.54     31.05 o
   1  17   4        7.67        0.05      4.03 o
   2  17   4      182.65      163.19      8.47 o
   3  17   4       71.18       71.03     14.39 o
   4  17   4      524.75      543.02     16.65 o
   5  17   4       50.38       63.41      9.92 o
   6  17   4       12.07       29.47     15.77 o
  -7  18   4       67.96       87.63     13.33 o
  -6  18   4       14.30       36.86     10.21 o
  -5  18   4       21.30       17.66     11.32 o
  -4  18   4        0.11       12.40      8.63 o
  -3  18   4      351.50      350.55     11.38 o
  -2  18   4      313.04      307.53     21.80 o
  -1  18   4      113.16      118.40      8.67 o
   0  18   4      316.60      291.43     11.25 o
   1  18   4      278.68      283.73     11.29 o
   2  18   4      123.77      130.39      7.36 o
   3  18   4       40.16       54.09     20.02 o
   4  18   4      118.24      162.04     11.62 o
   5  18   4       76.16       89.18     10.03 o
   6  18   4      134.14       91.45     43.56 o
  -6  19   4        0.77       -3.56     12.57 o
  -5  19   4       16.93        9.30      9.61 o
  -4  19   4      102.40      128.26     19.25 o
  -3  19   4     1315.02     1409.49     33.05 o
  -2  19   4      417.74      437.48     13.33 o
  -1  19   4      530.01      555.09     17.96 o
   0  19   4      833.20      807.03     29.00 o
   1  19   4      206.51      213.14     11.86 o
   2  19   4       40.29       50.87     11.09 o
   3  19   4      130.80      152.28     15.91 o
   4  19   4      186.34      218.78     19.76 o
   5  19   4        6.09       -7.08     10.05 o
  -6  20   4      143.03      152.83     17.58 o
  -5  20   4        6.08       33.66     12.06 o
  -4  20   4      243.79      229.94     24.03 o
  -3  20   4      401.48      452.23     17.09 o
  -2  20   4      151.16      143.22     10.71 o
  -1  20   4        4.98        3.89     12.65 o
   0  20   4      320.30      309.20     19.73 o
   1  20   4        2.85        0.94      9.86 o
   2  20   4      319.31      326.97     21.82 o
   3  20   4      327.92      304.86     20.79 o
   4  20   4       27.62       52.50     10.79 o
  -5  21   4      420.45      444.70     24.47 o
  -4  21   4      137.57      174.47     24.78 o
  -3  21   4       15.07       19.33     25.78 o
  -2  21   4        0.69        4.15     12.29 o
  -1  21   4       38.06       57.91     11.07 o
   0  21   4      177.99      214.99     13.73 o
   1  21   4      380.44      419.06     18.98 o
   2  21   4      340.51      370.93     53.07 o
   3  21   4       79.17       77.66     12.87 o
   4  21   4        0.15       11.36      9.49 o
  -4  22   4      155.32      163.94     38.22 o
  -3  22   4      115.75      134.78     50.67 o
  -2  22   4        0.05       -9.78     10.06 o
  -1  22   4      610.97      597.02     23.16 o
   0  22   4       70.66       72.52     17.27 o
   1  22   4      559.03      578.80     22.02 o
   2  22   4        8.64       13.31     12.79 o
   3  22   4        0.04       12.84     14.00 o
  -3  23   4        1.04        0.89     26.67 o
  -2  23   4      171.92      193.53     27.57 o
  -1  23   4        6.39       -1.25     35.56 o
   0  23   4      218.85      275.71     51.58 o
   1  23   4        8.05       16.86     11.97 o
   2  23   4       38.86       24.37     11.97 o
  -9   0   5        8.01        0.89      8.80 o
  -7   0   5      502.31      501.34     13.46 o
  -5   0   5      120.74      129.24      5.92 o
  -3   0   5     7374.32     7099.87    125.96 o
  -1   0   5     4476.68     4354.00     81.08 o
   1   0   5      388.80      479.98     14.22 o
   3   0   5        4.62       13.83      5.55 o
   5   0   5      182.80      178.08     43.56 o
   7   0   5      134.98       97.78     16.00 o
   9   0   5      405.90      437.35     40.89 o
 -10   1   5      239.57      209.74     49.78 o
  -9   1   5      405.79      374.70     14.61 o
  -8   1   5      207.10      247.81     16.11 o
  -7   1   5     1122.03     1080.53     16.03 o
  -6   1   5     1055.80     1064.72     14.45 o
  -5   1   5       74.04       81.61      6.67 o
  -4   1   5       37.37       64.75      7.95 o
  -3   1   5      233.63      276.93      7.70 o
  -2   1   5     4629.23     4822.15     73.65 o
  -1   1   5      278.55      326.39     10.31 o
   0   1   5     1436.11     1385.11     16.68 o
   1   1   5      672.69      684.31      9.91 o
   2   1   5     9440.62     9753.68    105.17 o
   3   1   5     1427.81     1391.42     20.83 o
   4   1   5       10.00       18.96      5.90 o
   5   1   5      571.27      545.83     33.36 o
   6   1   5      398.15      371.95     17.78 o
   7   1   5        0.99       -8.10      8.10 o
   8   1   5       33.12       20.59     11.89 o
   9   1   5       30.36        9.44     28.45 o
 -10   2   5        2.11        8.05     10.63 o
  -9   2   5      149.53      136.74     12.83 o
  -8   2   5      742.18      709.92     26.17 o
  -7   2   5      197.94      195.21     10.26 o
  -6   2   5       52.18       51.81      4.27 o
  -5   2   5     2043.98     2044.51     24.85 o
  -4   2   5       62.07       72.91      6.68 o
  -3   2   5      617.57      642.52     13.86 o
  -2   2   5      820.92      944.00     22.58 o
  -1   2   5     2110.42     2052.52     23.00 o
   0   2   5        3.25        8.32      2.57 o
   1   2   5      185.77      227.66     14.63 o
   2   2   5       71.14       61.96      4.80 o
   3   2   5      631.01      714.09     21.64 o
   4   2   5       65.50       60.50      4.11 o
   5   2   5      354.29      341.40     16.33 o
   6   2   5       63.72      123.24     13.33 o
   7   2   5       19.06       35.90     11.56 o
   8   2   5       76.13      119.52     14.09 o
   9   2   5        0.65      -12.44     20.45 o
 -10   3   5       43.41       75.04     14.22 o
  -9   3   5        0.45       -7.19     13.09 o
  -8   3   5       36.54       38.72      6.13 o
  -7   3   5     2124.70     2165.67     65.18 o
  -6   3   5      280.93      285.72     11.29 o
  -5   3   5       44.91       49.83      5.90 o
  -4   3   5     1053.19     1028.77     14.59 o
  -3   3   5     1247.67     1403.98     48.50 o
  -2   3   5     1649.90     1843.98     33.36 o
  -1   3   5      424.06      420.20     18.48 o
   0   3   5     2660.82     2667.73     31.44 o
   1   3   5       52.91       65.40      3.33 o
   2   3   5       96.88       48.88      4.40 o
   3   3   5     1242.41     1158.77     29.24 o
   4   3   5     1734.33     1818.93     32.32 o
   5   3   5      641.82      648.18     26.99 o
   6   3   5       62.18       77.88     13.33 o
   7   3   5      152.98      181.62     13.83 o
   8   3   5      326.60      291.11     19.56 o
   9   3   5       55.97       58.32     19.21 o
 -10   4   5      162.60      242.17     20.45 o
  -9   4   5      181.75      191.56     31.05 o
  -8   4   5        0.27        3.31      4.83 o
  -7   4   5      332.73      314.44     56.63 o
  -6   4   5       59.74       73.60      5.70 o
  -5   4   5     2036.04     1963.17     29.51 o
  -4   4   5     3946.29     4048.18     46.07 o
  -3   4   5        0.11        1.78      5.65 o
  -2   4   5     1718.52     1926.37     35.95 o
  -1   4   5      355.10      364.43      7.02 o
   0   4   5     6426.72     6861.12     81.05 o
   1   4   5     1627.45     1707.91     22.91 o
   2   4   5      346.48      395.11      7.04 o
   3   4   5     1302.92     1294.25     35.20 o
   4   4   5        6.56       11.85      3.09 o
   5   4   5      476.78      445.52     15.67 o
   6   4   5      245.45      241.93     22.22 o
   7   4   5       15.78       28.55     10.63 o
   8   4   5       38.80       54.64     20.45 o
   9   4   5       26.81       10.67     24.89 o
 -10   5   5      144.19      149.24     69.34 o
  -9   5   5       84.46       77.19      8.49 o
  -8   5   5      262.72      301.07     22.07 o
  -7   5   5      421.66      377.39     23.09 o
  -6   5   5      343.05      324.63      8.12 o
  -5   5   5      250.45      264.50      8.10 o
  -4   5   5      165.39      133.23      5.13 o
  -3   5   5       50.80       45.60      9.32 o
  -2   5   5     1242.70     1264.03     35.16 o
  -1   5   5     2050.37     1983.33     37.21 o
   0   5   5      133.54      188.79     14.88 o
   1   5   5      106.44       63.89      5.42 o
   2   5   5      788.18      847.49     18.73 o
   3   5   5       13.76       10.07      2.79 o
   4   5   5        1.39        2.94      3.15 o
   5   5   5      371.93      405.74     16.44 o
   6   5   5      739.89      753.38     42.67 o
   7   5   5      148.56      162.52     22.22 o
   8   5   5      110.39      103.59     13.66 o
 -10   6   5      279.06      239.69     20.12 o
  -9   6   5       95.88       78.85     16.17 o
  -8   6   5      148.62      127.32     10.07 o
  -7   6   5       28.82       37.77      4.97 o
  -6   6   5      809.42      774.14     17.42 o
  -5   6   5        2.25        2.60      3.34 o
  -4   6   5     2645.44     2535.80     29.79 o
  -3   6   5     1068.62     1099.31     16.86 o
  -2   6   5      507.35      474.07     22.32 o
  -1   6   5      125.12      100.67      6.35 o
   1   6   5     1356.46     1301.63     17.39 o
   2   6   5      120.89      115.82      3.66 o
   3   6   5        4.12        6.22      3.14 o
   4   6   5       62.06       53.68      6.62 o
   5   6   5      963.04      960.14     32.71 o
   6   6   5     1460.32     1413.73     91.56 o
   7   6   5        0.76        9.91      8.53 o
   8   6   5       22.10       16.63     10.63 o
 -10   7   5       12.47       12.76     10.20 o
  -9   7   5      263.10      208.82     18.99 o
  -8   7   5      240.87      270.11     35.17 o
  -7   7   5      143.80      133.16      6.62 o
  -6   7   5     3425.94     3372.67     40.43 o
  -5   7   5       27.68       37.92      8.47 o
  -4   7   5     1274.29     1300.25     28.23 o
  -3   7   5       13.12       23.67      3.50 o
  -2   7   5      791.97      896.87     22.32 o
  -1   7   5     1142.38     1129.13     34.13 o
   0   7   5     1145.56     1298.57     21.56 o
   1   7   5       82.21       91.16      4.11 o
   2   7   5      222.62      284.54      5.99 o
   3   7   5      331.20      321.50      6.35 o
   4   7   5      861.83      798.61     17.09 o
   5   7   5        5.19        9.78      6.08 o
   6   7   5      161.62      157.73     33.78 o
   7   7   5       28.26       40.25     10.06 o
   8   7   5       60.95       71.96     21.33 o
 -10   8   5       56.59       55.03     21.33 o
  -9   8   5      280.06      250.63     22.07 o
  -8   8   5     1083.07     1002.06     22.21 o
  -7   8   5       25.38       30.07      7.40 o
  -6   8   5       22.22       22.22      6.93 o
  -5   8   5     2897.71     2874.46     34.05 o
  -4   8   5      993.26     1001.25     17.45 o
  -3   8   5      164.98      140.79      7.95 o
  -2   8   5      841.33      912.21     32.59 o
  -1   8   5      371.93      356.29     24.84 o
   0   8   5      205.54      239.39      5.18 o
   1   8   5      234.72      193.62      9.60 o
   2   8   5       27.28       25.47      4.05 o
   3   8   5       14.97       16.06      4.20 o
   4   8   5      233.04      209.50     10.96 o
   5   8   5     1464.97     1475.18     33.62 o
   6   8   5       48.58       46.81      5.06 o
   7   8   5      377.85      368.90     20.11 o
   8   8   5       88.40       95.01     26.67 o
 -10   9   5       15.84       34.75     13.66 o
  -9   9   5      229.67      225.10     29.91 o
  -8   9   5       20.15       29.42      7.21 o
  -7   9   5      389.63      373.45     13.57 o
  -6   9   5      155.13      164.32      8.72 o
  -5   9   5     1303.48     1260.96     19.50 o
  -4   9   5      223.58      219.67      7.70 o
  -3   9   5       31.03       35.84      3.93 o
  -2   9   5      686.59      660.49     19.00 o
  -1   9   5       32.32       36.65      5.39 o
   0   9   5      204.63      169.94     10.78 o
   1   9   5      271.92      249.97     13.16 o
   2   9   5      286.05      326.50     14.81 o
   3   9   5     2417.31     2374.83     64.20 o
   4   9   5      620.43      601.27     22.29 o
   5   9   5      406.24      431.62     30.68 o
   6   9   5       11.79       16.74     22.22 o
   7   9   5       67.95       55.17      9.37 o
   8   9   5      533.55      496.64     25.75 o
  -9  10   5      344.42      376.85     36.86 o
  -8  10   5        7.62       10.53      8.41 o
  -7  10   5       84.33       76.68     13.33 o
  -6  10   5      215.25      188.60     21.30 o
  -5  10   5      262.20      225.85      7.16 o
  -4  10   5      440.53      447.33      9.62 o
  -3  10   5     1149.52     1126.60     18.76 o
  -2  10   5       55.13       43.27      9.15 o
  -1  10   5       99.22       97.25      6.42 o
   0  10   5        4.77       11.08      4.36 o
   1  10   5     1879.66     1773.05     25.27 o
   2  10   5        0.58       -2.42      3.33 o
   3  10   5      839.78      832.44     18.53 o
   4  10   5      434.31      435.01     23.18 o
   5  10   5       32.41       28.36      6.26 o
   6  10   5      109.79       95.69      9.71 o
   7  10   5      200.50      185.09     13.66 o
   8  10   5        0.46       -0.16     12.35 o
  -9  11   5        3.94        9.40     14.55 o
  -8  11   5        2.64       -7.35      7.35 o
  -7  11   5       95.15       93.91      8.31 o
  -6  11   5       20.18       15.84      4.36 o
  -5  11   5      495.93      532.99     13.29 o
  -4  11   5      240.49      236.55      7.16 o
  -3  11   5      852.72      822.28     22.58 o
  -2  11   5     7392.70     7342.60     82.95 o
  -1  11   5      123.28      113.95      9.49 o
   0  11   5       67.07       74.35      6.16 o
   1  11   5       63.28       63.06     14.03 o
   2  11   5       31.49       36.20     10.21 o
   3  11   5        0.60        9.42      3.66 o
   4  11   5       17.51       20.28      6.12 o
   5  11   5      122.62      125.23     10.24 o
   6  11   5       15.92       28.21      8.44 o
   7  11   5      136.64      152.62     12.11 o
   8  11   5       41.65       42.67     16.00 o
  -9  12   5      274.66      275.83     17.80 o
  -8  12   5      174.48      211.05     28.79 o
  -7  12   5      319.02      340.13     33.24 o
  -6  12   5     1363.01     1303.02     29.51 o
  -5  12   5       69.39       69.13      8.67 o
  -4  12   5      367.42      350.42     31.77 o
  -3  12   5       45.00       47.23      6.67 o
  -2  12   5       18.59       12.97      5.13 o
  -1  12   5        0.33       -2.37      2.76 o
   0  12   5        0.05        3.47      3.38 o
   1  12   5     3931.80     3997.25     49.41 o
   2  12   5     3525.07     3497.81     46.70 o
   3  12   5      475.68      496.83     21.56 o
   4  12   5      274.61      289.99     12.20 o
   5  12   5       42.55       47.77      7.60 o
   6  12   5      115.76      118.13     10.71 o
   7  12   5       90.85      124.33     13.66 o
  -9  13   5      164.43      147.99     34.04 o
  -8  13   5        8.33       -2.09      8.31 o
  -7  13   5        7.84       19.49      9.65 o
  -6  13   5      383.86      385.26     15.91 o
  -5  13   5      389.24      388.46     23.35 o
  -4  13   5       89.84      110.84     12.06 o
  -3  13   5     1481.36     1496.20     57.22 o
  -2  13   5        2.91       22.88      8.66 o
  -1  13   5        0.29        3.63      3.85 o
   0  13   5      111.86      101.02      4.78 o
   1  13   5      165.99      182.00     22.77 o
   2  13   5      658.77      665.11     34.83 o
   3  13   5      348.62      336.03     12.57 o
   4  13   5       54.50       64.54      5.17 o
   5  13   5       98.65       97.75      5.61 o
   6  13   5       91.91      110.31     25.78 o
   7  13   5        0.92      -16.89     16.89 o
  -8  14   5      373.10      380.92     15.40 o
  -7  14   5       27.50       52.39      8.56 o
  -6  14   5     1281.18     1307.89     26.46 o
  -5  14   5      521.17      597.50     22.32 o
  -4  14   5      153.91      145.27     14.96 o
  -3  14   5      634.79      610.03     41.25 o
  -2  14   5      316.73      311.75     11.47 o
  -1  14   5      517.16      498.90     12.00 o
   0  14   5     3606.26     3621.95     44.81 o
   1  14   5      154.32      159.87     19.76 o
   2  14   5      482.65      551.54     27.33 o
   3  14   5       12.50       11.77      4.93 o
   4  14   5      645.85      643.19     30.08 o
   5  14   5      118.20      132.70      6.50 o
   6  14   5       38.34       37.40      7.54 o
   7  14   5      166.03      165.62     20.49 o
  -8  15   5        2.47       -9.17     12.09 o
  -7  15   5       70.55       93.06     24.63 o
  -6  15   5      350.83      343.98     18.22 o
  -5  15   5      104.89      116.47      8.71 o
  -4  15   5      246.29      265.99     36.62 o
  -3  15   5     1273.85     1223.62     24.61 o
  -2  15   5       38.01       38.58      2.83 o
  -1  15   5      359.21      344.31     12.92 o
   0  15   5      256.55      223.53      6.98 o
   1  15   5       46.84       51.74     11.09 o
   2  15   5       29.57       18.94      3.77 o
   3  15   5       33.04       26.04      9.91 o
   4  15   5       21.89       17.44     15.84 o
   5  15   5      423.77      425.24     12.45 o
   6  15   5       22.14       22.36      8.89 o
  -8  16   5      146.45      148.94     20.44 o
  -7  16   5       13.95        4.55     14.11 o
  -6  16   5       79.96       95.15     10.90 o
  -5  16   5        4.25        0.32      9.33 o
  -4  16   5       83.63       64.16     10.02 o
  -3  16   5      748.45      717.76     14.74 o
  -2  16   5     1579.48     1636.26     34.20 o
  -1  16   5      206.84      211.87     11.12 o
   0  16   5       84.79       79.06      7.44 o
   1  16   5       56.21       56.50      4.88 o
   2  16   5       63.50       46.32      8.98 o
   3  16   5      480.53      398.49     13.76 o
   4  16   5       18.69       29.75     12.26 o
   5  16   5      173.18      193.59     11.15 o
   6  16   5       22.18       13.10     31.11 o
  -7  17   5       56.12       82.78     12.23 o
  -6  17   5      890.19      855.82     35.67 o
  -5  17   5      316.06      362.95     34.64 o
  -4  17   5        5.99       25.08     13.78 o
  -3  17   5      473.75      484.89     25.45 o
  -2  17   5       73.29       54.78      5.07 o
  -1  17   5        0.03       -0.12      3.22 o
   0  17   5      100.14      100.59     13.86 o
   1  17   5     1190.20     1214.05     44.20 o
   2  17   5      682.73      663.52     13.92 o
   3  17   5        6.07        9.51     17.45 o
   4  17   5      126.25      177.24     13.70 o
   5  17   5      406.59      357.34     23.11 o
   6  17   5      465.96      441.75     24.89 o
  -7  18   5      201.43      236.43     19.29 o
  -6  18   5       80.16       94.56     13.09 o
  -5  18   5      931.95     1016.37     41.92 o
  -4  18   5      209.79      212.38     23.11 o
  -3  18   5       10.14        9.85      4.56 o
  -2  18   5       54.82       59.45      8.62 o
  -1  18   5      469.73      466.45     11.01 o
   0  18   5       82.45       76.09      6.06 o
   1  18   5        5.03       16.69      7.90 o
   2  18   5       81.11       81.51     18.22 o
   3  18   5        5.43       -7.89      7.89 o
   4  18   5       65.90       59.71      8.78 o
   5  18   5      721.29      786.82     50.94 o
  -6  19   5      339.03      368.30     35.27 o
  -5  19   5        6.13       10.88      7.21 o
  -4  19   5        1.53        7.59      9.37 o
  -3  19   5      150.40      158.27     19.70 o
  -2  19   5       53.55       51.68      7.04 o
  -1  19   5      602.78      601.77     22.59 o
   0  19   5      113.62      124.88      8.21 o
   1  19   5      105.44      101.35     12.06 o
   2  19   5       25.58       27.68      8.75 o
   3  19   5      229.43      210.39     24.58 o
   4  19   5       55.31       39.72     11.60 o
   5  19   5       41.75       35.55     18.02 o
  -6  20   5      162.54      154.67     28.45 o
  -5  20   5       18.98       -3.97     15.77 o
  -4  20   5      224.21      176.78     24.00 o
  -3  20   5       14.79       33.52      8.53 o
  -2  20   5      115.23       81.83     20.13 o
  -1  20   5      130.08      126.05     14.62 o
   0  20   5      328.89      333.66     39.67 o
   1  20   5      102.00       92.68     13.04 o
   2  20   5      101.99      106.49     15.04 o
   3  20   5        3.04       31.20      8.51 o
   4  20   5       88.22       92.82     16.43 o
  -5  21   5       25.49       55.76     18.36 o
  -4  21   5       86.91      120.14     16.70 o
  -3  21   5       24.95       20.15     17.78 o
  -2  21   5      613.80      606.06     23.03 o
  -1  21   5      127.55      108.23     12.10 o
   0  21   5       66.12       69.58     23.52 o
   1  21   5       27.98       39.98     13.61 o
   2  21   5        3.07        8.30      9.24 o
   3  21   5      131.90      139.00     28.15 o
  -4  22   5      364.12      344.78     69.34 o
  -3  22   5       25.69       29.22     14.42 o
  -2  22   5      285.87      275.25     65.78 o
  -1  22   5      202.49      208.70     32.89 o
   0  22   5       79.95       30.88     24.89 o
   1  22   5      331.06      339.00     57.54 o
   2  22   5      100.56      102.86     20.89 o
  -2  23   5       23.26        6.65     19.45 o
  -1  23   5       39.14       24.64     18.67 o
   0  23   5       30.92       28.80     31.11 o
   1  23   5      230.34      209.99     78.22 o
 -10   0   6        5.06       17.78     17.78 o
  -8   0   6       79.65       91.76     14.42 o
  -6   0   6     6825.74     6718.75     99.81 o
  -4   0   6    12721.16    12898.68    181.79 o
  -2   0   6     4403.68     4955.25     93.60 o
   0   0   6      206.13      184.94      7.11 o
   2   0   6     1355.64     1469.22     41.78 o
   4   0   6      623.46      664.17     58.67 o
   6   0   6     3191.29     3157.43     99.56 o
   8   0   6        5.50      -12.44     12.44 o
 -10   1   6      189.24      164.95     14.42 o
  -9   1   6       21.78       31.12     13.09 o
  -8   1   6       52.80       44.29      6.31 o
  -7   1   6       50.63       47.89      7.19 o
  -6   1   6       55.93       76.65      9.49 o
  -5   1   6       89.34       78.96      4.88 o
  -4   1   6      821.29      878.10     14.67 o
  -3   1   6     1646.66     1670.77     23.59 o
  -2   1   6     1796.74     1852.70     23.67 o
  -1   1   6     3800.55     3876.45     79.29 o
   0   1   6      177.85      163.50      4.18 o
   1   1   6      164.93      144.27     10.78 o
   2   1   6      227.31      217.54      8.47 o
   3   1   6      139.22      128.37     14.11 o
   4   1   6       72.25       84.90     14.63 o
   5   1   6      129.68      130.94      8.07 o
   6   1   6       79.64       69.93     10.63 o
   7   1   6       29.94       55.34     10.06 o
   8   1   6       15.24        8.00     12.57 o
 -10   2   6       47.30       49.11     10.20 o
  -9   2   6      232.05      222.09     15.14 o
  -8   2   6      650.03      676.78     18.22 o
  -7   2   6      455.12      507.19     14.63 o
  -6   2   6     3190.52     3234.83     45.16 o
  -5   2   6       42.82       51.46      4.88 o
  -4   2   6       22.70       14.19      3.08 o
  -3   2   6     2923.65     3224.52     50.04 o
  -2   2   6     1517.31     1703.88     28.53 o
  -1   2   6      573.55      569.71     10.97 o
   0   2   6      592.30      620.36     12.83 o
   1   2   6     1352.52     1305.24     32.42 o
   2   2   6      163.51      129.73      8.21 o
   3   2   6      229.49      263.06      6.28 o
   4   2   6      469.54      419.30     16.70 o
   5   2   6      321.14      299.39      7.82 o
   6   2   6     1888.80     1974.83     48.98 o
   7   2   6      110.14      110.34     11.89 o
   8   2   6       29.28       19.56     10.67 o
 -10   3   6       32.58       47.75     10.67 o
  -9   3   6       61.57       55.43     13.60 o
  -8   3   6       65.68       58.16      6.31 o
  -7   3   6      685.56      652.76     18.48 o
  -6   3   6       61.67       79.60      7.04 o
  -5   3   6     2088.92     2019.69     24.72 o
  -4   3   6      531.60      450.36     15.40 o
  -3   3   6     3984.86     3888.39     45.57 o
  -2   3   6     1491.05     1716.78     22.45 o
  -1   3   6     2276.42     2262.49     27.76 o
   0   3   6     3057.55     2988.43     33.35 o
   1   3   6      640.17      680.38     15.76 o
   2   3   6       16.24       28.98      2.99 o
   3   3   6     1610.90     1586.87     23.08 o
   4   3   6      437.56      435.85     15.15 o
   5   3   6      182.47      212.02     16.45 o
   6   3   6       17.00       13.33      7.54 o
   7   3   6      555.90      607.68     24.30 o
   8   3   6        5.91       -0.10     10.20 o
 -10   4   6       47.08       33.54     25.78 o
  -9   4   6       70.33       69.37      9.81 o
  -8   4   6      693.20      669.76     15.55 o
  -7   4   6       37.56       29.16      8.68 o
  -6   4   6      557.10      560.62     12.66 o
  -5   4   6      108.21      114.95      5.39 o
  -4   4   6      486.55      494.60     18.48 o
  -3   4   6     1660.00     1707.66     22.30 o
  -2   4   6      234.00      224.46     14.75 o
  -1   4   6      112.56      119.89      5.90 o
   0   4   6        8.61       16.73      2.59 o
   1   4   6      166.99      189.76     10.37 o
   2   4   6       12.28       18.56      5.21 o
   3   4   6     1096.78     1104.21     16.62 o
   4   4   6       19.31       26.11      7.83 o
   5   4   6        5.47       12.44      4.57 o
   6   4   6      169.15      142.25     20.45 o
   7   4   6        8.73       14.34     11.56 o
   8   4   6        2.35      -10.67     10.67 o
 -10   5   6       39.27       37.84     13.15 o
  -9   5   6       76.77       64.18     11.29 o
  -8   5   6      206.66      181.37      8.35 o
  -7   5   6      514.95      536.08     25.66 o
  -6   5   6     1370.20     1351.59     30.02 o
  -5   5   6      420.65      418.94      9.24 o
  -4   5   6      339.85      316.22      8.21 o
  -3   5   6     1645.02     1614.65     25.92 o
  -2   5   6        1.74        2.77      2.33 o
  -1   5   6       66.56       51.37      3.88 o
   0   5   6      140.19      107.55      4.38 o
   1   5   6        3.67        5.33      4.61 o
   2   5   6      168.33      167.65      4.38 o
   3   5   6       88.98      104.61     13.34 o
   4   5   6     2595.67     2493.85     48.50 o
   5   5   6      534.37      520.92     20.11 o
   6   5   6      363.41      355.39     12.55 o
   7   5   6        2.96       -0.12      9.37 o
   8   5   6       38.70       37.33     10.06 o
 -10   6   6        0.05       -1.64     19.73 o
  -9   6   6      165.24      174.74     13.09 o
  -8   6   6        1.45        3.80      4.83 o
  -7   6   6      924.29      896.34     32.85 o
  -6   6   6      250.12      248.23     20.02 o
  -5   6   6      809.34      816.42     33.87 o
  -4   6   6     1400.12     1403.66     19.13 o
  -3   6   6     1253.40     1215.31     17.61 o
  -2   6   6     2873.54     2788.84     36.81 o
  -1   6   6      416.68      466.01     17.00 o
   0   6   6      375.82      359.68     10.43 o
   1   6   6      172.97      170.32      7.46 o
   2   6   6       62.68       84.24      4.35 o
   3   6   6     1952.16     1961.82     23.49 o
   4   6   6       87.57       93.31     10.26 o
   5   6   6        9.06        9.63      3.60 o
   6   6   6      629.91      620.79     25.78 o
   7   6   6      156.17      154.08     13.15 o
   8   6   6        4.48        1.78      8.80 o
 -10   7   6       23.54       53.29     14.24 o
  -9   7   6      232.24      265.29     14.32 o
  -8   7   6        4.88       15.04     10.26 o
  -7   7   6      185.09      206.10     18.22 o
  -6   7   6       11.61       27.34      7.12 o
  -5   7   6      155.73      153.61      6.67 o
  -4   7   6      405.47      411.46     15.62 o
  -3   7   6      167.08      165.85      8.10 o
  -2   7   6      284.42      273.99     16.11 o
  -1   7   6       17.41       13.73      7.07 o
   0   7   6     1147.49     1101.00     24.48 o
   1   7   6      526.50      545.30     29.87 o
   2   7   6       89.99      109.63      4.89 o
   3   7   6      854.96      864.12     12.51 o
   4   7   6        2.85        5.89      6.84 o
   5   7   6       29.43       22.66     20.45 o
   6   7   6        0.14        4.00      3.37 o
   7   7   6      100.06      124.30     13.15 o
   8   7   6        0.22       30.22     18.20 o
 -10   8   6       54.51       60.45     20.11 o
  -9   8   6       15.73       25.38     10.73 o
  -8   8   6     1537.83     1559.56     35.93 o
  -7   8   6       33.74       46.13      8.72 o
  -6   8   6       75.26       66.56      5.11 o
  -5   8   6       20.11       20.27      3.93 o
  -4   8   6     3279.83     3304.16     39.43 o
  -3   8   6       51.67       62.51      6.93 o
  -2   8   6     1882.55     1800.81     40.33 o
  -1   8   6       47.53       35.81      4.62 o
   0   8   6      662.17      667.05     20.17 o
   1   8   6      247.59      250.27      6.16 o
   2   8   6      662.88      686.15     10.12 o
   3   8   6      214.31      186.66     11.32 o
   4   8   6      434.33      370.33     22.92 o
   5   8   6       13.82       25.58      4.99 o
   6   8   6      129.30      116.56      8.89 o
   7   8   6        9.22       17.44      9.82 o
   8   8   6      323.53      331.17     34.67 o
 -10   9   6      476.09      414.57     31.60 o
  -9   9   6      470.78      523.01     23.46 o
  -8   9   6      327.93      303.09     15.12 o
  -7   9   6       61.29       43.32      7.70 o
  -6   9   6      610.72      617.00     31.33 o
  -5   9   6     1884.42     1810.24     25.40 o
  -4   9   6        9.51       10.70      6.16 o
  -3   9   6        7.07        9.66      4.84 o
  -2   9   6       99.67      108.18      8.65 o
  -1   9   6       18.93        9.87      6.16 o
   0   9   6      779.26      712.93     39.52 o
   1   9   6      548.82      528.37     16.26 o
   2   9   6      721.51      700.87     10.01 o
   3   9   6       50.30       47.13      6.92 o
   4   9   6       65.47       84.47      5.25 o
   5   9   6      201.87      222.91     16.60 o
   6   9   6       67.65       72.24      5.11 o
   7   9   6      161.05      148.27     14.42 o
  -9  10   6        1.18       19.41     17.98 o
  -8  10   6      314.47      290.30     20.65 o
  -7  10   6       73.84       91.13     24.76 o
  -6  10   6       71.37       65.50      9.49 o
  -5  10   6       71.38       79.34     11.61 o
  -4  10   6     1287.65     1231.98     32.59 o
  -3  10   6        3.37        4.24      8.47 o
  -2  10   6     3268.12     3332.89     49.78 o
  -1  10   6      154.92      156.49      8.21 o
   0  10   6       27.51       27.58      3.86 o
   1  10   6       58.51       61.57     13.67 o
   2  10   6      458.89      481.55     11.68 o
   3  10   6       26.99        9.27      6.38 o
   4  10   6       84.83       83.64     12.17 o
   5  10   6        1.75        4.98      8.05 o
   6  10   6        0.14        3.91     12.44 o
   7  10   6       34.29       48.32     26.67 o
  -9  11   6        8.90       30.73     10.25 o
  -8  11   6      181.48      164.40     11.12 o
  -7  11   6      709.03      719.51     46.81 o
  -6  11   6      748.37      688.42     38.75 o
  -5  11   6     1431.03     1395.33     36.10 o
  -4  11   6       57.20       60.98      6.83 o
  -3  11   6      810.68      787.09     17.59 o
  -2  11   6     1117.66     1099.41     42.08 o
  -1  11   6        0.01       -0.07      4.11 o
   0  11   6       67.77       75.09      8.59 o
   1  11   6       46.56       40.62      4.55 o
   2  11   6        2.88        1.29      9.52 o
   3  11   6      556.96      587.34     26.66 o
   4  11   6      123.50      101.13     12.20 o
   5  11   6     1461.44     1521.70     26.65 o
   6  11   6        5.24       12.00      6.22 o
   7  11   6      113.28      116.78     23.11 o
  -9  12   6      229.35      220.56     19.25 o
  -8  12   6        3.16       29.69      7.94 o
  -7  12   6        5.91       13.83     14.63 o
  -6  12   6      186.75      196.42     11.03 o
  -5  12   6      241.57      211.79     11.79 o
  -4  12   6      459.83      451.66     10.39 o
  -3  12   6      149.44      123.76     10.78 o
  -2  12   6       10.13       29.20      7.95 o
  -1  12   6      377.57      349.87      8.81 o
   0  12   6      141.30      133.10      9.75 o
   1  12   6     2120.79     2063.51     50.00 o
   2  12   6      127.88      127.19      7.32 o
   3  12   6       21.86       31.87      5.42 o
   4  12   6      158.94      158.17     13.84 o
   5  12   6        0.15        2.06      8.31 o
   6  12   6       74.26       77.29      6.68 o
   7  12   6        0.93      -21.33     21.33 o
  -9  13   6        7.54       26.49     14.38 o
  -8  13   6        0.03        2.71     12.37 o
  -7  13   6       54.57       69.14      9.95 o
  -6  13   6       19.81       15.78      9.56 o
  -5  13   6      484.01      463.09     18.22 o
  -4  13   6      288.73      266.02     10.45 o
  -3  13   6       57.11       66.10     11.55 o
  -2  13   6     1188.67     1168.87     27.19 o
  -1  13   6      389.21      402.71     16.68 o
   0  13   6     2180.25     2141.40     43.11 o
   1  13   6        0.12        4.74      6.15 o
   2  13   6       32.61       21.14      4.93 o
   3  13   6       13.53       12.74     11.38 o
   4  13   6        0.12        0.59      3.96 o
   5  13   6       24.58       25.07      4.09 o
   6  13   6       10.85       30.88      7.77 o
   7  13   6        1.72      -14.22     16.00 o
  -8  14   6      157.36      212.41     29.13 o
  -7  14   6        2.65       11.11      8.90 o
  -6  14   6      293.64      326.78     16.17 o
  -5  14   6      374.24      376.52     19.78 o
  -4  14   6      196.96      196.85     13.94 o
  -3  14   6        5.53        1.87      4.11 o
  -2  14   6     1048.21     1057.87     22.07 o
  -1  14   6      639.32      616.86     23.37 o
   0  14   6      282.16      287.24      9.27 o
   1  14   6      583.77      567.40     36.52 o
   2  14   6      209.04      191.12     11.10 o
   3  14   6      100.66       83.75      6.25 o
   4  14   6      148.02      168.54      9.55 o
   5  14   6        2.70       -3.01      5.25 o
   6  14   6      113.47      116.44     17.78 o
  -8  15   6      248.97      312.36     21.88 o
  -7  15   6      325.16      320.69     15.05 o
  -6  15   6      265.17      235.13     21.56 o
  -5  15   6      376.17      367.99     31.84 o
  -4  15   6      408.36      434.38     13.32 o
  -3  15   6      891.86      872.41     16.43 o
  -2  15   6      220.65      204.07      8.32 o
  -1  15   6      686.17      723.24     43.53 o
   0  15   6     2041.45     1924.85     68.93 o
   1  15   6      137.81       94.33     14.27 o
   2  15   6      901.41      862.60     17.36 o
   3  15   6      413.84      400.69     31.27 o
   4  15   6      861.90      833.09     56.82 o
   5  15   6      278.70      332.69     27.18 o
   6  15   6      128.44      171.74     21.33 o
  -8  16   6        4.35        6.18     19.56 o
  -7  16   6      235.45      259.46     27.43 o
  -6  16   6      247.63      260.18     16.94 o
  -5  16   6      203.54      215.73     12.85 o
  -4  16   6       73.30       65.78      9.37 o
  -3  16   6      223.98      221.41     16.89 o
  -2  16   6      251.34      221.76     19.50 o
  -1  16   6      401.01      402.14     13.70 o
   0  16   6       19.98        7.00      6.19 o
   1  16   6      273.00      246.45     15.35 o
   2  16   6      322.66      308.17     29.06 o
   3  16   6       32.17       11.20     11.61 o
   4  16   6       67.14       64.55      7.01 o
   5  16   6      173.84      237.38     21.33 o
  -7  17   6       63.41       62.47     20.17 o
  -6  17   6      712.96      670.14     36.69 o
  -5  17   6       16.60       16.24      9.56 o
  -4  17   6       23.28       13.11      9.82 o
  -3  17   6       68.72       60.17     31.11 o
  -2  17   6      478.02      522.17     12.55 o
  -1  17   6      238.59      228.32     10.30 o
   0  17   6        2.48        4.43      5.90 o
   1  17   6       36.57       36.01     17.07 o
   2  17   6     1217.87     1168.71     44.58 o
   3  17   6       31.18       32.88      6.49 o
   4  17   6      253.56      253.19     13.58 o
   5  17   6        0.85        5.59     28.45 o
  -7  18   6       23.75       37.33     30.22 o
  -6  18   6      191.45      255.22     32.00 o
  -5  18   6      171.58      159.54     18.85 o
  -4  18   6       91.31      110.51     23.11 o
  -3  18   6      228.77      233.89     16.94 o
  -2  18   6      334.24      315.69      9.35 o
  -1  18   6       32.90       19.57      5.64 o
   0  18   6       20.12       23.79      5.39 o
   1  18   6      758.68      678.22     44.63 o
   2  18   6      298.51      274.58     42.51 o
   3  18   6      144.55      142.30     18.04 o
   4  18   6        3.00        5.11      8.43 o
   5  18   6       23.47       56.89     16.00 o
  -6  19   6      214.19      185.48     25.78 o
  -5  19   6       21.75       24.99     13.01 o
  -4  19   6      725.05      842.97     77.34 o
  -3  19   6      449.36      480.00     21.37 o
  -2  19   6       82.79      110.23     17.78 o
  -1  19   6      215.54      221.33     15.14 o
   0  19   6        5.55       22.15      8.10 o
   1  19   6      412.09      389.55     72.00 o
   2  19   6      195.21      205.98     22.22 o
   3  19   6      322.25      360.41     26.28 o
   4  19   6        2.80       12.04     20.02 o
  -5  20   6       55.16        7.72     18.20 o
  -4  20   6      282.34      300.52     18.86 o
  -3  20   6        4.24        2.37     13.33 o
  -2  20   6      925.82      894.18     46.22 o
  -1  20   6      607.87      648.73     23.79 o
   0  20   6       20.13       35.97     15.11 o
   1  20   6      442.44      429.60     72.00 o
   2  20   6      199.59      150.31     15.11 o
   3  20   6      203.06      204.51     47.36 o
  -4  21   6        1.84        5.93     13.33 o
  -3  21   6      169.90      193.50     22.22 o
  -2  21   6      124.73      123.45     11.50 o
  -1  21   6       50.13       36.22      9.15 o
   0  21   6        2.47       20.49     34.67 o
   1  21   6       78.18       85.99     11.89 o
   2  21   6      150.48      171.23     22.21 o
  -3  22   6        4.84       16.59     12.72 o
  -2  22   6      152.08      144.32     24.89 o
  -1  22   6       47.93        4.04     15.11 o
   0  22   6        0.37       -5.73     16.66 o
   1  22   6       44.70       15.36     16.89 o
  -9   0   7      580.13      622.24     32.00 o
  -7   0   7     1626.25     1615.14     35.02 o
  -5   0   7      476.29      476.83     12.38 o
  -3   0   7      103.65      110.62      7.11 o
  -1   0   7     1473.71     1600.16     38.87 o
   1   0   7     2484.21     2509.80     40.08 o
   3   0   7      240.78      271.90     25.78 o
   5   0   7        0.26       -7.77      7.77 o
   7   0   7       13.51       39.11     23.11 o
 -10   1   7      102.55      133.04     13.15 o
  -9   1   7      149.42      156.02     30.22 o
  -8   1   7      214.16      224.15      9.80 o
  -7   1   7      428.06      403.78     13.15 o
  -6   1   7      637.00      627.44     16.72 o
  -5   1   7       70.50       73.65      8.21 o
  -4   1   7      318.06      327.03     19.73 o
  -3   1   7        9.47        1.66      5.65 o
  -2   1   7     5829.60     6179.72     74.70 o
  -1   1   7      137.58      108.80     12.42 o
   0   1   7      306.20      291.23     13.09 o
   1   1   7        0.04        4.29      2.82 o
   2   1   7      273.72      320.14     12.83 o
   3   1   7      392.09      350.55      6.54 o
   4   1   7        1.68        1.90      1.58 o
   5   1   7       43.18       43.68      8.72 o
   6   1   7       14.85       40.20     16.89 o
   7   1   7       79.98       81.68     11.31 o
   8   1   7       27.11       78.12     47.11 o
 -10   2   7       39.93       41.73      9.37 o
  -9   2   7      183.04      162.56     19.04 o
  -8   2   7      127.77      124.97      6.73 o
  -7   2   7       41.89       45.65      6.93 o
  -6   2   7        6.27        2.95      3.53 o
  -5   2   7       11.05       12.80      5.90 o
  -4   2   7      287.12      277.49      6.67 o
  -3   2   7       18.33       30.06      3.30 o
  -2   2   7      424.96      394.41     15.40 o
  -1   2   7       28.58       29.94      8.98 o
   0   2   7      453.83      482.83     14.67 o
   1   2   7      748.97      754.99     11.21 o
   2   2   7     2102.70     2109.19     27.02 o
   3   2   7     1728.86     1731.36     24.28 o
   4   2   7      441.65      403.74      8.42 o
   5   2   7      248.65      249.11     14.30 o
   6   2   7      124.30      100.49     18.67 o
   7   2   7        2.01        3.56      8.80 o
   8   2   7       99.49      142.23     20.93 o
 -10   3   7      147.12      133.98     32.00 o
  -9   3   7        2.08       22.12     10.71 o
  -8   3   7      670.83      701.80     25.53 o
  -7   3   7      717.33      666.17     13.41 o
  -6   3   7     3522.79     3491.31     41.33 o
  -5   3   7      179.65      162.17      4.91 o
  -4   3   7     2686.68     2608.85     68.77 o
  -3   3   7      268.03      206.37      8.68 o
  -2   3   7      437.61      515.93     18.48 o
  -1   3   7      552.76      598.17      8.99 o
   0   3   7      424.84      416.14      8.98 o
   1   3   7       72.71       73.72      3.53 o
   2   3   7      276.64      305.79     19.69 o
   3   3   7      106.60      101.22      8.83 o
   4   3   7     1934.88     1982.43     30.16 o
   5   3   7       52.85       56.00      6.05 o
   6   3   7      117.72      146.32     12.38 o
   7   3   7      861.86      847.12     42.67 o
   8   3   7        8.40        5.52     17.47 o
 -10   4   7      116.95      110.36     21.33 o
  -9   4   7        0.43        9.58     13.15 o
  -8   4   7        0.13        3.50      4.91 o
  -7   4   7      206.51      182.82     10.01 o
  -6   4   7      304.16      299.90     16.17 o
  -5   4   7        0.08       -2.13      3.70 o
  -4   4   7       34.32       38.81      4.11 o
  -3   4   7      135.15      145.10      7.76 o
  -2   4   7        5.51        8.68      4.17 o
  -1   4   7       88.35       91.68      3.59 o
   0   4   7     3595.72     3890.79     43.50 o
   1   4   7       57.97       55.21      6.73 o
   2   4   7      279.33      261.44     16.74 o
   3   4   7      330.87      332.52     10.07 o
   4   4   7      792.08      809.99     29.92 o
   5   4   7      148.38      138.01     30.43 o
   6   4   7       62.35       65.45     33.78 o
   7   4   7      257.13      213.35     16.34 o
   8   4   7       21.57       32.93     23.11 o
 -10   5   7       97.19       97.17     12.63 o
  -9   5   7      377.41      453.66     20.89 o
  -8   5   7      543.34      523.76     19.95 o
  -7   5   7      305.35      324.82      9.30 o
  -6   5   7     2456.09     2507.09     46.29 o
  -5   5   7      484.59      479.19     20.02 o
  -4   5   7     1625.38     1610.40     22.93 o
  -3   5   7      666.98      638.39     22.07 o
  -2   5   7      238.55      255.72      7.06 o
  -1   5   7       42.38       36.82      9.35 o
   0   5   7      248.25      237.75     12.88 o
   1   5   7      523.14      493.30      8.85 o
   2   5   7      806.82      796.99     18.98 o
   3   5   7      331.49      313.31     20.02 o
   4   5   7       12.51        7.78      2.46 o
   5   5   7      205.75      179.55     11.56 o
   6   5   7      495.24      563.20     28.45 o
   7   5   7       85.50       88.69     11.89 o
   8   5   7        1.91       -3.72     13.66 o
 -10   6   7      268.50      271.12     16.90 o
  -9   6   7      233.40      250.23     40.54 o
  -8   6   7      202.40      204.45     24.63 o
  -7   6   7      820.08      820.65     25.46 o
  -6   6   7      771.20      781.47     24.41 o
  -5   6   7     2379.68     2335.67     32.96 o
  -4   6   7        3.49        3.90      3.38 o
  -3   6   7      108.17      125.07      6.93 o
  -2   6   7     2158.12     2146.51     26.76 o
  -1   6   7       22.72       28.15      4.79 o
   0   6   7     1628.61     1472.90     19.88 o
   1   6   7      157.24      122.52      4.38 o
   2   6   7      567.36      526.28      9.21 o
   3   6   7      463.16      474.01     25.82 o
   4   6   7        0.39        6.30      7.77 o
   5   6   7      725.75      762.01     25.78 o
   6   6   7        4.30        9.60     16.00 o
   7   6   7       12.99       17.78      8.89 o
 -10   7   7        1.11       11.49     35.56 o
  -9   7   7        0.31       31.29     26.15 o
  -8   7   7        0.71        0.13      6.17 o
  -7   7   7        6.79        1.06      6.42 o
  -6   7   7      921.43      936.60     24.38 o
  -5   7   7      245.04      223.00      6.78 o
  -4   7   7      855.64      817.86     20.27 o
  -3   7   7     2831.67     2853.64     35.26 o
  -2   7   7      266.74      294.68     11.29 o
  -1   7   7       14.60       11.26      3.01 o
   0   7   7       92.55       93.04      6.98 o
   1   7   7      132.17      115.22      7.04 o
   2   7   7      920.23      835.65     18.00 o
   3   7   7       50.09       55.03      3.66 o
   4   7   7       29.15       17.09      7.70 o
   5   7   7      152.42      119.44     16.00 o
   6   7   7       94.23      126.78     30.22 o
   7   7   7       80.93       60.66     11.31 o
 -10   8   7        8.88       -1.27     13.33 o
  -9   8   7      185.12      206.68     14.78 o
  -8   8   7       28.67       25.84     14.11 o
  -7   8   7      140.19      158.37      7.16 o
  -6   8   7      459.87      441.56     11.99 o
  -5   8   7     5299.76     5477.61     70.48 o
  -4   8   7      796.46      815.16     16.67 o
  -3   8   7       77.51       79.85      3.85 o
  -2   8   7       21.92       16.29      5.90 o
  -1   8   7      221.21      223.51     13.34 o
   0   8   7      369.40      354.01      9.12 o
   1   8   7      411.28      428.97     26.94 o
   2   8   7      584.87      546.01      9.12 o
   3   8   7      206.16      243.29      6.25 o
   4   8   7      134.10      114.66     10.26 o
   5   8   7      148.63      169.59     24.00 o
   6   8   7      218.64      247.55     12.80 o
   7   8   7       64.93       50.49     10.63 o
  -9   9   7       76.14       82.82     13.57 o
  -8   9   7      238.78      289.38     22.07 o
  -7   9   7      256.14      220.17     12.32 o
  -6   9   7      183.27      223.43     14.20 o
  -5   9   7        6.38       14.73      4.31 o
  -4   9   7      523.31      483.33     17.45 o
  -3   9   7      923.22      858.86     29.00 o
  -2   9   7      109.88      117.61     10.26 o
  -1   9   7     1614.89     1654.29     35.93 o
   0   9   7       88.77       97.50      5.13 o
   1   9   7      511.07      468.09     10.35 o
   2   9   7      877.57      888.32     12.72 o
   3   9   7      159.19      156.97     15.80 o
   4   9   7       50.29       57.78      6.91 o
   5   9   7       66.35       70.19      6.87 o
   6   9   7        0.24       -6.50      6.50 o
   7   9   7        5.05       13.46     21.33 o
  -9  10   7       15.63       -2.37      9.24 o
  -8  10   7      113.84      145.24     11.13 o
  -7  10   7        0.11       -7.03      7.03 o
  -6  10   7      189.50      154.40     13.27 o
  -5  10   7       11.46       13.28      6.42 o
  -4  10   7     1617.69     1579.64     23.82 o
  -3  10   7      967.70      966.25     31.05 o
  -2  10   7       75.18       95.05      6.09 o
  -1  10   7     1981.68     2033.36     28.30 o
   0  10   7      152.07      162.31      8.92 o
   1  10   7        0.65        4.10      4.48 o
   2  10   7      236.46      245.51      8.76 o
   3  10   7        3.61        4.85      3.33 o
   4  10   7       36.19       33.75      3.85 o
   5  10   7        4.05       11.20      4.90 o
   6  10   7       28.16       22.00     12.44 o
   7  10   7       23.22       28.34      9.36 o
  -9  11   7       69.92       60.40     10.35 o
  -8  11   7      659.01      687.03     23.00 o
  -7  11   7      212.52      220.91     20.65 o
  -6  11   7      423.14      467.21     31.31 o
  -5  11   7      116.02      120.92      8.73 o
  -4  11   7      443.11      454.20     10.98 o
  -3  11   7      343.53      319.78     18.48 o
  -2  11   7     1289.14     1216.71     21.49 o
  -1  11   7      204.55      204.36     17.19 o
   0  11   7        7.29        8.31     13.09 o
   1  11   7      413.88      411.15     17.91 o
   2  11   7     2805.72     2725.42     33.93 o
   3  11   7       16.89       21.01      3.85 o
   4  11   7      100.52       92.89     13.09 o
   5  11   7      284.87      286.66     18.67 o
   6  11   7        6.05       17.07     25.78 o
   7  11   7        5.98        7.11     12.44 o
  -9  12   7      175.12      128.59     43.30 o
  -8  12   7      194.91      173.16     11.12 o
  -7  12   7       55.91       70.65     16.55 o
  -6  12   7       61.08       67.41      7.74 o
  -5  12   7       24.50       26.16      4.65 o
  -4  12   7       35.10       38.02     11.55 o
  -3  12   7       21.17       22.73      6.67 o
  -2  12   7     5096.60     5087.35     71.59 o
  -1  12   7      559.90      519.42     11.62 o
   0  12   7      773.35      803.62     16.20 o
   1  12   7        5.57        5.93      6.84 o
   2  12   7      772.46      724.53     14.02 o
   3  12   7      100.45      102.06      9.81 o
   4  12   7       52.61       36.65      9.80 o
   5  12   7      145.43      133.75     40.89 o
   6  12   7      375.44      378.26     17.78 o
  -8  13   7      235.01      248.78     38.16 o
  -7  13   7       77.19      100.48     12.06 o
  -6  13   7        0.45        3.75      9.81 o
  -5  13   7        2.75        7.96      3.82 o
  -4  13   7      191.20      159.51      6.69 o
  -3  13   7       22.29       34.84     10.23 o
  -2  13   7      882.53      808.26     26.94 o
  -1  13   7      142.85      130.29      6.99 o
   0  13   7       12.45        1.56      8.72 o
   1  13   7      184.99      180.31     10.23 o
   2  13   7       98.86       85.53      8.34 o
   3  13   7      263.40      275.77     13.88 o
   4  13   7       15.88       14.92      4.04 o
   5  13   7       45.82       58.87     15.11 o
   6  13   7       95.20      145.13     37.33 o
  -8  14   7      322.13      329.44     38.26 o
  -7  14   7      269.67      290.93     14.88 o
  -6  14   7      227.72      208.95     14.88 o
  -5  14   7      534.55      558.97     17.52 o
  -4  14   7      422.59      374.67     21.90 o
  -3  14   7      315.84      317.77     14.14 o
  -2  14   7     1284.06     1270.03     69.80 o
  -1  14   7      147.73      149.07      6.99 o
   0  14   7      229.91      247.77      8.98 o
   1  14   7      145.82      143.70      8.45 o
   2  14   7       66.18       69.53      5.34 o
   3  14   7      516.70      482.71     12.37 o
   4  14   7      190.12      150.79     14.32 o
   5  14   7       76.74       62.69     18.67 o
   6  14   7       88.60      145.78     32.00 o
  -8  15   7       62.50       98.85     28.75 o
  -7  15   7        5.76       17.09     12.12 o
  -6  15   7      199.80      204.70     23.35 o
  -5  15   7      434.90      427.25     30.04 o
  -4  15   7      346.68      292.51     56.89 o
  -3  15   7      168.29      163.48     24.70 o
  -2  15   7      154.44      167.11      8.80 o
  -1  15   7     1488.69     1465.98     32.85 o
   0  15   7        7.90       32.57      7.53 o
   1  15   7       54.31       60.77     13.49 o
   2  15   7       61.50       76.71     13.47 o
   3  15   7      240.48      227.50      8.29 o
   4  15   7       64.63       68.62      7.38 o
   5  15   7       95.81       95.59     12.35 o
  -7  16   7       82.55      101.15     27.77 o
  -6  16   7       79.20       83.01     12.57 o
  -5  16   7       69.17       83.75      9.68 o
  -4  16   7      115.29       97.34     10.75 o
  -3  16   7       39.28       41.00      7.57 o
  -2  16   7      286.65      246.35     29.57 o
  -1  16   7       56.70       59.63     17.71 o
   0  16   7      336.33      302.56     13.66 o
   1  16   7      187.59      187.40     13.66 o
   2  16   7      330.09      311.59     28.19 o
   3  16   7      277.27      252.53     20.10 o
   4  16   7       20.41        2.83      6.95 o
   5  16   7       31.02       11.56     11.31 o
  -7  17   7       15.11       13.36     28.45 o
  -6  17   7      627.68      609.47     35.96 o
  -5  17   7      156.69      161.48     27.17 o
  -4  17   7      425.40      381.38     64.89 o
  -3  17   7       47.88       50.38     10.67 o
  -2  17   7      101.33      101.40      7.03 o
  -1  17   7      482.18      531.79     33.57 o
   0  17   7       87.26       85.37     16.00 o
   1  17   7      215.92      226.79     34.67 o
   2  17   7       68.29       60.40      8.79 o
   3  17   7        0.84       -3.93      7.04 o
   4  17   7        8.36       30.54      8.92 o
  -6  18   7        4.46       40.03     12.03 o
  -5  18   7      856.94      987.49     35.13 o
  -4  18   7      217.38      240.39     23.11 o
  -3  18   7        5.59       22.45      9.82 o
  -2  18   7      685.75      690.64     58.05 o
  -1  18   7       60.64       64.28      8.08 o
   0  18   7        0.03       -2.59      6.83 o
   1  18   7        0.76       -0.58      5.99 o
   2  18   7       93.50       97.88     16.32 o
   3  18   7        0.78        7.91      6.95 o
   4  18   7        5.45       22.73     14.09 o
  -6  19   7      465.58      444.46     42.67 o
  -5  19   7       43.68       61.68     16.20 o
  -4  19   7      140.69      156.44     16.20 o
  -3  19   7       31.23       38.17     10.20 o
  -2  19   7        1.03       -3.35     18.67 o
  -1  19   7        1.52       -4.27      5.93 o
   0  19   7       12.61       20.00      7.23 o
   1  19   7        9.83       -7.41      8.89 o
   2  19   7      194.55      181.41     14.93 o
   3  19   7       64.16       82.38     29.47 o
  -5  20   7       81.00      102.51     14.28 o
  -4  20   7        5.43       25.82     12.55 o
  -3  20   7        4.45       30.50     11.89 o
  -2  20   7      356.63      405.56     44.45 o
  -1  20   7      264.32      304.59     36.45 o
   0  20   7      776.59      771.42     62.06 o
   1  20   7        8.62       39.46     17.78 o
   2  20   7      217.82      273.49     68.45 o
  -4  21   7        9.53       -8.89     19.56 o
  -3  21   7       45.19       53.75     16.00 o
  -2  21   7      317.03      289.21     45.33 o
  -1  21   7      127.50      121.03     16.89 o
   0  21   7        1.12       30.56     13.15 o
   1  21   7       30.29       -7.11     11.13 o
  -2  22   7        0.23      -26.67     26.67 o
  -1  22   7      141.93      180.72     56.00 o
   0  22   7      318.45      363.82    100.45 o
 -10   0   8      832.60      757.36     40.89 o
  -8   0   8      636.62      694.22    120.89 o
  -6   0   8      789.27      780.16     20.00 o
  -4   0   8     3053.34     3287.47     61.34 o
  -2   0   8     1598.17     1422.06    104.89 o
   0   0   8     4013.98     4037.45     66.46 o
   2   0   8     2387.94     2382.96     39.47 o
   4   0   8        5.31        5.08      3.56 o
   6   0   8       50.64       90.67     16.00 o
 -10   1   8       44.91       61.16     21.33 o
  -9   1   8       78.29       91.09     12.06 o
  -8   1   8      189.88      169.72     15.91 o
  -7   1   8       14.05       21.81      5.22 o
  -6   1   8       15.29       16.18      3.93 o
  -5   1   8     1206.07     1178.78     32.33 o
  -4   1   8      195.58      197.11     10.78 o
  -3   1   8     1423.22     1489.06     34.86 o
  -2   1   8     1621.81     1704.59     30.18 o
  -1   1   8       16.37       24.75      4.05 o
   0   1   8     5196.70     5230.38     53.82 o
   1   1   8      898.67      847.38     16.68 o
   2   1   8        2.04        9.36      3.98 o
   3   1   8       53.47       42.60      2.80 o
   4   1   8       12.76       13.93      2.85 o
   5   1   8       86.26      122.79      9.12 o
   6   1   8        6.77       13.99      9.78 o
   7   1   8      165.42      185.60     21.33 o
 -10   2   8       23.37       42.60     32.00 o
  -9   2   8      112.88      104.00     24.63 o
  -8   2   8       17.16        7.54      6.93 o
  -7   2   8       68.38       74.49      5.72 o
  -6   2   8       98.45       91.94      7.55 o
  -5   2   8       76.52       65.50      7.62 o
  -4   2   8      574.97      593.18     11.61 o
  -3   2   8      134.86      172.32     16.94 o
  -2   2   8     1897.77     1823.47     25.10 o
  -1   2   8      755.51      743.01     13.09 o
   0   2   8      724.11      698.82     11.84 o
   1   2   8     2559.12     2438.70     66.46 o
   2   2   8     1915.31     1971.51     38.72 o
   3   2   8       21.71       23.98      3.05 o
   4   2   8       72.98       65.80      7.97 o
   5   2   8       12.69        0.59      3.42 o
   6   2   8        7.74       11.56     10.06 o
   7   2   8      188.40      202.48     63.11 o
 -10   3   8      113.40      179.11     26.67 o
  -9   3   8      785.38      863.64     38.49 o
  -8   3   8       17.21       18.68     11.04 o
  -7   3   8     1243.13     1220.96     31.82 o
  -6   3   8     1123.77     1105.97     18.75 o
  -5   3   8      122.47       99.00     10.78 o
  -4   3   8        0.35       -1.14      3.02 o
  -3   3   8        7.98       23.73     11.80 o
  -2   3   8       26.42       45.79      3.60 o
  -1   3   8      562.44      534.33     11.00 o
   0   3   8      503.92      537.48      9.19 o
   1   3   8      151.93      160.50     16.42 o
   2   3   8     1154.51     1201.94     18.91 o
   3   3   8      371.00      385.41      8.89 o
   4   3   8      209.53      176.06     23.06 o
   5   3   8      304.05      286.42     11.56 o
   6   3   8        0.09       14.58      8.88 o
   7   3   8      159.85      174.06     26.67 o
 -10   4   8       66.07       83.82     26.88 o
  -9   4   8       11.83       30.11      7.74 o
  -8   4   8      619.41      584.21     15.77 o
  -7   4   8      115.18      112.94      6.67 o
  -6   4   8      934.64      846.21     34.90 o
  -5   4   8       36.16       37.12      8.40 o
  -4   4   8      408.95      387.06      8.72 o
  -3   4   8      998.06      911.95     28.51 o
  -2   4   8     2520.48     2713.18     39.52 o
  -1   4   8       43.23       54.70      2.71 o
   0   4   8      162.99      150.76     12.32 o
   1   4   8        0.13       -0.65      3.33 o
   2   4   8       33.98       39.13      5.02 o
   3   4   8       31.79       29.89     10.82 o
   4   4   8      966.86      936.54     14.57 o
   5   4   8      126.33       95.70     10.67 o
   6   4   8      764.22      797.57     30.09 o
   7   4   8        0.53       15.33      9.82 o
 -10   5   8       41.71       46.22     15.09 o
  -9   5   8        6.63       10.99      7.35 o
  -8   5   8        2.39        4.49      5.22 o
  -7   5   8      357.23      378.39     17.19 o
  -6   5   8       10.48       13.33      5.13 o
  -5   5   8       96.75       84.21      9.49 o
  -4   5   8      383.62      359.88      6.81 o
  -3   5   8      402.23      398.41      9.24 o
  -2   5   8     1900.46     1904.70     29.07 o
  -1   5   8     2068.90     2106.63     36.69 o
   0   5   8      189.90      213.88     13.12 o
   1   5   8      553.53      574.73     20.23 o
   2   5   8      301.70      309.70     23.97 o
   3   5   8       59.89       60.25      5.40 o
   4   5   8     2061.93     1932.06     27.72 o
   5   5   8       35.56       29.90     14.22 o
   6   5   8      347.33      328.32     17.47 o
   7   5   8      182.53      195.08     56.89 o
 -10   6   8       45.41       92.56     53.33 o
  -9   6   8       30.75       35.07      8.91 o
  -8   6   8      813.90      773.39     17.99 o
  -7   6   8      407.64      424.12     22.87 o
  -6   6   8      578.53      545.23     14.88 o
  -5   6   8       23.78       45.40     10.54 o
  -4   6   8       78.69       59.25      5.90 o
  -3   6   8     2206.23     2125.79     27.23 o
  -2   6   8     1638.44     1624.91     25.16 o
  -1   6   8      518.63      502.06     17.96 o
   0   6   8      297.23      317.33     15.30 o
   1   6   8       12.24        9.40      2.63 o
   2   6   8      162.84      188.22     10.95 o
   3   6   8      222.32      200.11      9.82 o
   4   6   8      356.25      333.61     25.00 o
   5   6   8       36.47       40.07      6.17 o
   6   6   8       91.94       91.12     11.56 o
   7   6   8      331.52      354.15     27.57 o
 -10   7   8       25.73        5.76     16.89 o
  -9   7   8       12.81       25.99     13.86 o
  -8   7   8        0.76       11.24      5.90 o
  -7   7   8      407.70      381.33     15.65 o
  -6   7   8      618.40      557.90     12.48 o
  -5   7   8     1367.09     1351.89     21.64 o
  -4   7   8      286.17      294.21     27.97 o
  -3   7   8     1007.53     1024.98     29.51 o
  -2   7   8       93.79       87.68     12.06 o
  -1   7   8     2620.63     2691.15     50.69 o
   0   7   8        0.56        7.76      3.33 o
   1   7   8       48.66       44.86      3.66 o
   2   7   8       47.68       50.97      3.33 o
   3   7   8      181.62      165.03     14.32 o
   4   7   8       78.47      102.92     17.13 o
   5   7   8        9.60        2.57      5.55 o
   6   7   8       78.55       91.96      9.15 o
   7   7   8       24.09       32.21     27.56 o
  -9   8   8       70.48      115.24     11.71 o
  -8   8   8     1389.00     1572.64     41.03 o
  -7   8   8      145.13      136.96      6.93 o
  -6   8   8      244.25      244.36     17.19 o
  -5   8   8      166.25      161.15      6.78 o
  -4   8   8       28.73       38.46      5.90 o
  -3   8   8       37.75       44.38     13.86 o
  -2   8   8      386.39      419.96     24.12 o
  -1   8   8       66.71       61.29      7.70 o
   0   8   8      210.36      196.63      7.19 o
   1   8   8     1233.36     1201.27     17.52 o
   2   8   8     1778.56     1717.13     22.90 o
   3   8   8        1.21       -3.83      3.83 o
   4   8   8      179.47      147.60      6.83 o
   5   8   8       13.36       12.81      8.00 o
   6   8   8      114.85      122.51     32.00 o
   7   8   8      118.49      116.62     14.14 o
  -9   9   8       18.13       11.44      9.00 o
  -8   9   8      235.93      265.60     20.02 o
  -7   9   8       77.67       63.76      7.95 o
  -6   9   8        0.24        1.09      4.88 o
  -5   9   8      679.13      680.46     16.59 o
  -4   9   8     4904.23     4971.49     87.50 o
  -3   9   8       26.52       22.74      4.31 o
  -2   9   8      334.57      303.68     18.06 o
  -1   9   8     1182.18     1155.31     44.39 o
   0   9   8     2188.55     2044.53     34.77 o
   1   9   8       33.85       31.70      5.79 o
   2   9   8      146.75      136.04     24.50 o
   3   9   8       23.87       19.54      6.29 o
   4   9   8      174.82      135.52      6.60 o
   5   9   8        1.02        2.49      5.92 o
   6   9   8       23.95       36.23      8.10 o
  -9  10   8      195.96      172.54     13.01 o
  -8  10   8        9.61        2.55      7.93 o
  -7  10   8       10.64       19.17     13.34 o
  -6  10   8      152.35      150.37     14.37 o
  -5  10   8      654.72      641.82     15.71 o
  -4  10   8     1027.38     1015.99     25.16 o
  -3  10   8      288.69      287.96     10.52 o
  -2  10   8      615.01      576.15     22.58 o
  -1  10   8       39.69       51.49      4.62 o
   0  10   8       79.14       63.27      5.42 o
   1  10   8      615.07      602.26     26.50 o
   2  10   8       29.77       20.31      4.20 o
   3  10   8      794.83      777.70     14.39 o
   4  10   8        4.30       -4.35      4.80 o
   5  10   8        2.89        7.38      6.50 o
   6  10   8      473.93      569.31     59.56 o
  -9  11   8      216.02      223.12     19.48 o
  -8  11   8       11.57       34.18      9.03 o
  -7  11   8      461.23      456.44     16.80 o
  -6  11   8        0.31        7.19      5.11 o
  -5  11   8     1011.45      954.18     22.58 o
  -4  11   8       57.82       41.44      6.67 o
  -3  11   8      194.67      174.29     13.00 o
  -2  11   8       14.17       13.67      4.89 o
  -1  11   8      342.84      350.95     14.63 o
   0  11   8      243.66      225.27     19.99 o
   1  11   8       52.90       39.13      3.09 o
   2  11   8       15.89       16.28      5.38 o
   3  11   8        9.61        7.34      4.04 o
   4  11   8        6.68       11.27     12.29 o
   5  11   8       91.66      101.59     11.56 o
   6  11   8        0.36       -5.97     13.33 o
  -9  12   8      106.03      111.53     13.92 o
  -8  12   8       39.73       53.25     19.76 o
  -7  12   8      381.44      353.85     40.03 o
  -6  12   8       99.05      109.99     11.29 o
  -5  12   8      475.78      470.10     33.91 o
  -4  12   8      355.38      341.04     15.43 o
  -3  12   8        2.22       -3.12     14.14 o
  -2  12   8        4.13       -2.33      7.70 o
  -1  12   8       81.03       67.64     10.52 o
   0  12   8        2.91       28.86     11.83 o
   1  12   8      108.76      122.43      9.58 o
   2  12   8      127.91      125.68      5.99 o
   3  12   8       84.70       88.29      5.66 o
   4  12   8      195.18      157.81     16.86 o
   5  12   8       28.57       17.52     16.00 o
   6  12   8       15.11       21.54     14.14 o
  -8  13   8       32.61       38.13     12.09 o
  -7  13   8      138.82      142.31     10.41 o
  -6  13   8        1.28        7.90      5.13 o
  -5  13   8       60.73       58.64      5.35 o
  -4  13   8       55.27       72.40      8.50 o
  -3  13   8        9.87        7.86      6.53 o
  -2  13   8      150.15      155.99     19.17 o
  -1  13   8      375.35      352.21     10.43 o
   0  13   8     1838.98     1839.35     53.39 o
   1  13   8        1.17       -3.05      6.17 o
   2  13   8     2147.83     2152.13     33.30 o
   3  13   8       58.62       53.20      5.84 o
   4  13   8        3.46        4.26      4.29 o
   5  13   8       17.28        7.70      6.36 o
  -8  14   8      155.81      244.13     22.91 o
  -7  14   8      129.92      147.52     27.71 o
  -6  14   8      228.91      216.48     28.23 o
  -5  14   8      334.72      316.44     24.12 o
  -4  14   8       11.31        8.37      5.99 o
  -3  14   8        3.17        0.10      5.42 o
  -2  14   8      327.35      334.44     24.26 o
  -1  14   8       81.41       72.42      9.53 o
   0  14   8      309.82      313.74     34.16 o
   1  14   8       96.00      110.14     21.35 o
   2  14   8        0.20       -4.35      4.35 o
   3  14   8      310.33      307.51     20.10 o
   4  14   8      321.02      289.89     14.69 o
   5  14   8       45.16       33.60     22.22 o
  -7  15   8      367.53      323.96     16.74 o
  -6  15   8       10.66       16.16     12.95 o
  -5  15   8      274.50      281.65     30.77 o
  -4  15   8      617.79      592.90     22.84 o
  -3  15   8      257.55      245.93     31.29 o
  -2  15   8      478.62      480.00     17.18 o
  -1  15   8       26.47       38.33     16.53 o
   0  15   8       28.34       36.45     10.06 o
   1  15   8       54.30       64.39      8.29 o
   2  15   8      104.24      124.71      9.28 o
   3  15   8        3.46        6.54      5.34 o
   4  15   8        3.75        4.98     25.78 o
  -7  16   8      322.40      401.36     34.68 o
  -6  16   8      283.15      296.33     31.56 o
  -5  16   8      238.98      205.05     16.89 o
  -4  16   8        5.42       -5.33     11.56 o
  -3  16   8      247.86      239.56     12.05 o
  -2  16   8      134.85      127.58     11.21 o
  -1  16   8       87.86      136.79     23.44 o
   0  16   8        7.59       12.03      8.10 o
   1  16   8        8.62        4.36      6.83 o
   2  16   8       11.89        5.52      7.50 o
   3  16   8      296.33      316.61     22.24 o
   4  16   8       49.23       42.52     11.51 o
  -7  17   8       97.75       30.22     28.45 o
  -6  17   8        8.70       13.65     13.51 o
  -5  17   8        0.05      -11.56     11.56 o
  -4  17   8     1485.74     1576.41     98.67 o
  -3  17   8        0.21       -9.06      9.06 o
  -2  17   8      464.07      484.36     27.47 o
  -1  17   8      204.74      222.30     13.81 o
   0  17   8       85.91      109.99     13.77 o
   1  17   8       67.51       58.44      8.10 o
   2  17   8        1.29        1.44      6.45 o
   3  17   8        8.46       22.90      8.01 o
   4  17   8        6.44        5.17     21.33 o
  -6  18   8      399.98      433.80     31.43 o
  -5  18   8      179.57      223.23     43.56 o
  -4  18   8        0.14       14.22     15.11 o
  -3  18   8      204.08      239.54     33.78 o
  -2  18   8       15.21       15.90      7.57 o
  -1  18   8      104.21       88.96     12.55 o
   0  18   8       91.45       87.63     12.87 o
   1  18   8       27.92       33.97     18.67 o
   2  18   8      398.12      361.66     17.94 o
   3  18   8      152.77      115.42     14.08 o
  -5  19   8      183.26      188.27     21.97 o
  -4  19   8      254.51      165.89     47.11 o
  -3  19   8      223.16      225.01     14.93 o
  -2  19   8        0.11        8.11     13.33 o
  -1  19   8        6.16        4.98      9.37 o
   0  19   8      177.72      168.90     15.08 o
   1  19   8       48.81       70.81     18.67 o
   2  19   8      329.27      269.26     45.33 o
  -4  20   8       92.40       57.09     33.78 o
  -3  20   8      222.95      215.89     38.22 o
  -2  20   8      444.63      537.84     72.89 o
  -1  20   8       58.01       89.93     12.72 o
   0  20   8        6.99       15.64      9.80 o
   1  20   8        1.24        4.06     13.33 o
  -3  21   8      217.66      170.01     23.03 o
  -2  21   8      306.50      283.79     67.56 o
  -1  21   8       54.61       38.61     46.22 o
   0  21   8      302.29      325.43     28.26 o
  -9   0   9      399.89      426.80     28.18 o
  -7   0   9      267.56      240.27     39.11 o
  -5   0   9      527.03      437.42     20.45 o
  -3   0   9      394.30      364.77     12.57 o
  -1   0   9      114.11      121.35      9.37 o
   1   0   9       78.67       75.29     11.56 o
   3   0   9      111.42      124.08     10.67 o
   5   0   9      129.04      133.34     14.22 o
   7   0   9       12.11      -21.33     21.33 o
 -10   1   9        0.12        0.00     23.11 o
  -9   1   9       23.39       47.32      7.41 o
  -8   1   9      463.08      454.66     15.52 o
  -7   1   9        5.67       -2.88      5.06 o
  -6   1   9      796.61      785.08     25.36 o
  -5   1   9       29.11       30.96      5.65 o
  -4   1   9        3.65        9.26      3.71 o
  -3   1   9       56.69       39.75      5.83 o
  -2   1   9      293.20      307.81     18.22 o
  -1   1   9     2491.17     2529.72     45.46 o
   0   1   9        6.64       16.78      5.87 o
   1   1   9       72.65       68.72      3.34 o
   2   1   9     1332.28     1388.82     33.20 o
   3   1   9      701.72      646.76     10.68 o
   4   1   9      626.64      625.40     22.95 o
   5   1   9       23.78       24.18     10.67 o
   6   1   9       23.70       48.26     10.06 o
   7   1   9        0.02        9.03     21.33 o
 -10   2   9       13.05       10.67     24.89 o
  -9   2   9        7.74       21.06      7.46 o
  -8   2   9       11.27       -6.32     14.66 o
  -7   2   9        0.90        0.37      7.04 o
  -6   2   9       18.82       19.68      8.98 o
  -5   2   9     1447.40     1426.66     31.56 o
  -4   2   9      481.68      458.18     26.80 o
  -3   2   9      594.68      617.88     19.78 o
  -2   2   9     3890.51     3928.06     54.57 o
  -1   2   9       29.71       26.02      4.88 o
   0   2   9       74.31       66.86      7.70 o
   1   2   9       65.41       69.95      5.73 o
   2   2   9      725.36      737.57     11.80 o
   3   2   9      115.29      109.93      4.96 o
   4   2   9        0.59        8.35     14.12 o
   5   2   9       56.71       82.69     20.45 o
   6   2   9       52.24       78.22     10.63 o
   7   2   9      147.95      177.58     18.20 o
 -10   3   9      166.13      218.30     83.56 o
  -9   3   9        6.17       18.71      8.48 o
  -8   3   9       97.64       84.92      9.49 o
  -7   3   9       45.21       43.74      7.13 o
  -6   3   9       82.90       86.36     16.42 o
  -5   3   9       47.67       44.32      5.86 o
  -4   3   9      380.03      308.54      8.81 o
  -3   3   9      844.01      858.69     17.71 o
  -2   3   9      739.38      730.13     13.30 o
  -1   3   9      651.23      688.03     14.37 o
   0   3   9     1633.95     1647.95     34.16 o
   1   3   9        5.32        7.30      3.34 o
   2   3   9       41.87       35.91      3.47 o
   3   3   9      230.25      197.70     14.33 o
   4   3   9       19.82       24.72      4.15 o
   5   3   9        0.37        9.70      6.83 o
   6   3   9      106.66      144.00     13.66 o
   7   3   9      226.03      196.51     23.23 o
 -10   4   9       18.50       15.38     14.42 o
  -9   4   9      335.16      353.55     15.46 o
  -8   4   9       37.38       45.94      9.24 o
  -7   4   9      685.66      634.42     26.17 o
  -6   4   9      325.22      353.41     24.89 o
  -5   4   9     1960.28     2014.35     30.75 o
  -4   4   9       93.18       97.71      9.00 o
  -3   4   9      297.74      313.64     19.25 o
  -2   4   9      161.18      142.49      5.27 o
  -1   4   9        1.76        5.33      4.36 o
   0   4   9       54.13       49.25      3.38 o
   1   4   9      189.65      203.12     10.79 o
   2   4   9      175.79      200.63      6.28 o
   3   4   9      141.67      148.89     16.03 o
   4   4   9      541.54      565.12     16.82 o
   5   4   9      223.16      250.32     14.42 o
   6   4   9        2.36       18.67      8.80 o
   7   4   9       27.89       28.12     24.00 o
 -10   5   9        5.61       -6.65     14.42 o
  -9   5   9     1101.34     1078.13     42.05 o
  -8   5   9       50.25       56.35      8.05 o
  -7   5   9        2.38        3.90      4.47 o
  -6   5   9        0.63        6.20      5.39 o
  -5   5   9      509.39      494.55     10.02 o
  -4   5   9      698.96      712.61     12.15 o
  -3   5   9      174.39      148.11      7.60 o
  -2   5   9        3.44        6.67      4.91 o
  -1   5   9     2117.56     2110.34     30.58 o
   0   5   9      193.89      201.84     14.86 o
   1   5   9     2342.89     2398.49     33.09 o
   2   5   9       31.07       30.85      3.62 o
   3   5   9      580.48      519.88     33.28 o
   4   5   9       29.25       22.68      8.28 o
   5   5   9      190.81      224.33     12.80 o
   6   5   9        6.50       30.34      9.37 o
 -10   6   9       14.62       -9.24     12.38 o
  -9   6   9       37.44       34.55     13.86 o
  -8   6   9        0.15       12.03      7.19 o
  -7   6   9       23.22       37.74      7.70 o
  -6   6   9     1555.61     1668.51     27.97 o
  -5   6   9      436.64      414.90     24.44 o
  -4   6   9      125.22      107.39      8.21 o
  -3   6   9      108.97      101.57     12.13 o
  -2   6   9       57.67       57.73      4.86 o
  -1   6   9        5.44        7.56      5.55 o
   0   6   9      709.14      753.72     28.09 o
   1   6   9       28.82       32.41      3.85 o
   2   6   9      104.18       99.79      5.50 o
   3   6   9      231.31      204.36     19.67 o
   4   6   9        7.94       15.48      8.68 o
   5   6   9        8.94       -5.33      6.36 o
   6   6   9       29.12       35.06     12.44 o
  -9   7   9       38.23       37.33      9.93 o
  -8   7   9       57.16       60.61     11.03 o
  -7   7   9       86.05       95.73     15.14 o
  -6   7   9      659.81      722.43     39.77 o
  -5   7   9      189.74      172.83     10.52 o
  -4   7   9      784.89      794.58     16.20 o
  -3   7   9       63.90       68.15      5.65 o
  -2   7   9     1516.25     1435.05     23.86 o
  -1   7   9     1376.74     1256.74     17.55 o
   0   7   9      448.42      425.81     26.20 o
   1   7   9     1466.75     1418.36     33.86 o
   2   7   9     1026.01      970.01     19.11 o
   3   7   9        9.20       18.34      6.42 o
   4   7   9      742.95      799.59     26.67 o
   5   7   9       40.59       71.66     11.56 o
   6   7   9      383.92      426.47     38.22 o
  -9   8   9        0.00       -8.18      8.99 o
  -8   8   9       51.71       65.65      8.25 o
  -7   8   9       86.38      102.42      6.31 o
  -6   8   9        0.93        1.30      3.77 o
  -5   8   9        1.92       -0.80      4.40 o
  -4   8   9     1399.35     1331.99     49.53 o
  -3   8   9        3.58        9.73      7.74 o
  -2   8   9     2229.87     2097.41     52.99 o
  -1   8   9      203.07      222.55     10.26 o
   0   8   9      230.94      255.01      7.48 o
   1   8   9        1.38       10.95      2.99 o
   2   8   9      539.79      478.43     19.32 o
   3   8   9      825.83      743.30     18.82 o
   4   8   9        5.22       -0.59      8.89 o
   5   8   9       32.87       40.66     14.22 o
   6   8   9      241.69      265.27     46.22 o
  -9   9   9       69.79       62.49     10.50 o
  -8   9   9       53.57       53.89     19.50 o
  -7   9   9        3.31        6.22      4.44 o
  -6   9   9        0.29       -3.51      3.51 o
  -5   9   9      118.83      107.67     18.99 o
  -4   9   9     2425.00     2506.29     54.73 o
  -3   9   9       82.41       87.19      6.45 o
  -2   9   9        0.12       -2.96      6.98 o
  -1   9   9        2.05        6.64      3.94 o
   0   9   9      187.67      172.89      6.79 o
   1   9   9       77.67       82.29      6.41 o
   2   9   9       78.45       71.84      4.20 o
   3   9   9       60.00       87.27      6.25 o
   4   9   9       32.64       38.20     13.33 o
   5   9   9        0.95        4.38      8.00 o
   6   9   9       28.87        3.56      9.90 o
  -9  10   9      253.31      237.77     31.95 o
  -8  10   9        1.04       18.97      8.30 o
  -7  10   9      737.51      843.58     35.16 o
  -6  10   9       91.86       85.01      6.83 o
  -5  10   9      479.74      467.98     14.33 o
  -4  10   9       36.22       57.82      9.84 o
  -3  10   9      744.42      726.21     23.27 o
  -2  10   9     1723.33     1672.16     63.93 o
  -1  10   9      840.55      787.79     14.69 o
   0  10   9     2501.64     2427.34     40.26 o
   1  10   9      138.47      125.08     15.65 o
   2  10   9      306.85      299.60      9.86 o
   3  10   9      711.86      724.60     31.60 o
   4  10   9        3.59        6.22      5.33 o
   5  10   9       15.89       18.92      7.77 o
   6  10   9      146.92      144.78     24.00 o
  -9  11   9        9.63        0.00     26.67 o
  -8  11   9      139.30      140.50     19.77 o
  -7  11   9      258.12      257.07     12.32 o
  -6  11   9      324.86      296.87     10.87 o
  -5  11   9       52.83       52.72      5.23 o
  -4  11   9      558.79      546.21     16.47 o
  -3  11   9        4.95       -1.48     14.18 o
  -2  11   9      123.51      119.66     14.96 o
  -1  11   9     1346.68     1341.76     44.96 o
   0  11   9       20.72       33.37      8.28 o
   1  11   9      112.01      107.50      8.16 o
   2  11   9      806.34      705.04     22.39 o
   3  11   9       86.44       87.35     14.72 o
   4  11   9       47.71       58.15     12.44 o
   5  11   9       18.44       26.56      9.82 o
  -8  12   9       99.12      123.61     39.61 o
  -7  12   9      315.06      310.44     16.42 o
  -6  12   9       94.53       96.92     18.22 o
  -5  12   9      439.88      434.26     13.34 o
  -4  12   9        5.01       11.83      5.99 o
  -3  12   9        2.03        4.44      5.75 o
  -2  12   9      590.85      535.00     23.92 o
  -1  12   9       88.22      101.73     17.09 o
   0  12   9        0.46        0.00      8.80 o
   1  12   9        2.07       -4.38      4.38 o
   2  12   9       11.54        8.46      4.71 o
   3  12   9      750.27      712.87     65.38 o
   4  12   9       29.30       11.85      4.77 o
   5  12   9        2.73        4.44     13.33 o
  -8  13   9        0.93      -13.09     14.09 o
  -7  13   9      405.57      404.50     45.48 o
  -6  13   9       51.11       44.58      6.84 o
  -5  13   9       80.02       72.35     14.96 o
  -4  13   9      100.55      110.77     10.19 o
  -3  13   9      779.74      783.02     19.70 o
  -2  13   9      195.50      172.68      9.51 o
  -1  13   9     1123.68     1096.81     51.99 o
   0  13   9      152.48      122.14      7.71 o
   1  13   9      319.09      309.44     21.81 o
   2  13   9       62.30       66.13      5.46 o
   3  13   9      160.35      191.06     11.12 o
   4  13   9      117.55      176.83     13.11 o
   5  13   9       20.68       16.00     33.78 o
  -8  14   9       59.10      129.78     32.00 o
  -7  14   9       98.52       79.25     20.29 o
  -6  14   9       45.09       59.39     14.14 o
  -5  14   9       14.28       17.75      8.81 o
  -4  14   9      413.89      390.69     41.38 o
  -3  14   9       95.96      104.02      7.48 o
  -2  14   9      200.96      210.46     10.00 o
  -1  14   9        0.44        8.61      6.22 o
   0  14   9       27.37        7.30      7.53 o
   1  14   9       10.64       21.44     13.43 o
   2  14   9       38.94       58.27     10.15 o
   3  14   9       15.66       15.87      9.67 o
   4  14   9       86.72       90.86     10.12 o
  -7  15   9      276.73      258.48     30.43 o
  -6  15   9      228.02      214.56     27.56 o
  -5  15   9      351.53      326.82     23.03 o
  -4  15   9        0.04       11.94      7.84 o
  -3  15   9      152.67      129.83      9.12 o
  -2  15   9        4.34        6.48      6.37 o
  -1  15   9       16.11       30.55      6.82 o
   0  15   9      311.25      330.28     21.28 o
   1  15   9      102.87       89.57      8.10 o
   2  15   9      347.95      338.31     13.53 o
   3  15   9       70.41       76.39     10.88 o
   4  15   9       20.07       12.64     11.11 o
  -7  16   9        8.19        0.80     19.45 o
  -6  16   9      238.59      236.93     21.37 o
  -5  16   9        9.85       12.07     11.89 o
  -4  16   9       42.21       47.11     12.57 o
  -3  16   9      148.04      181.60     16.82 o
  -2  16   9      515.87      492.90     23.57 o
  -1  16   9       54.29       69.94      7.82 o
   0  16   9     1466.42     1603.50     38.97 o
   1  16   9        1.60       21.82      6.83 o
   2  16   9      109.47      154.04     21.10 o
   3  16   9        0.05       -8.08      8.08 o
  -6  17   9        8.61       23.51     26.67 o
  -5  17   9      254.45      147.58     24.00 o
  -4  17   9      129.58      141.13     39.11 o
  -3  17   9       46.68       44.78     10.63 o
  -2  17   9        3.68        4.43      9.43 o
  -1  17   9        0.47       21.97      8.85 o
   0  17   9      187.28      207.25     22.03 o
   1  17   9        2.47       14.50     22.22 o
   2  17   9        0.04       -4.17      5.76 o
   3  17   9        0.01        6.40     12.38 o
  -5  18   9      453.14      484.61     56.89 o
  -4  18   9        4.45       11.82     19.56 o
  -3  18   9       86.34       98.22     14.42 o
  -2  18   9      102.01      104.58     35.56 o
  -1  18   9      282.30      297.51     15.33 o
   0  18   9      105.05       93.99      9.91 o
   1  18   9        0.42       21.90     10.75 o
   2  18   9      407.24      456.58     72.89 o
  -4  19   9       71.65       95.21     20.49 o
  -3  19   9       55.08       82.15     62.22 o
  -2  19   9       35.17       26.41     28.45 o
  -1  19   9      367.77      332.99     83.56 o
   0  19   9       80.50       90.07     30.31 o
   1  19   9       74.78      117.14     24.00 o
  -3  20   9        7.03        4.53     38.22 o
  -2  20   9       66.32       67.72     20.49 o
  -1  20   9      270.14      285.47     90.67 o
   0  20   9        1.71       -3.32     14.42 o
 -10   0  10       31.33       20.15     55.11 o
  -8   0  10      388.41      377.26     36.45 o
  -6   0  10      287.58      337.13     24.00 o
  -4   0  10       83.91       79.30     20.45 o
  -2   0  10      554.35      546.63     22.22 o
   0   0  10     2483.82     2380.70     40.89 o
   2   0  10        3.71        5.87      4.90 o
   4   0  10       14.05       12.44     10.67 o
   6   0  10       47.62       78.22     17.78 o
 -10   1  10        8.67        1.31     10.14 o
  -9   1  10      592.14      533.76     21.95 o
  -8   1  10        1.51       -1.99     12.32 o
  -7   1  10      429.58      428.47     15.91 o
  -6   1  10        1.55       -4.31      4.31 o
  -5   1  10       79.89       95.67      8.31 o
  -4   1  10        8.24        3.84      3.73 o
  -3   1  10      175.47      175.93      6.44 o
  -2   1  10       94.31       89.44      5.96 o
  -1   1  10     3819.61     3878.69     56.65 o
   0   1  10     1915.55     1864.98     33.62 o
   1   1  10      504.26      491.18     14.22 o
   2   1  10      440.31      427.88     30.54 o
   3   1  10       97.48       97.22      5.23 o
   4   1  10      178.33      189.37     23.26 o
   5   1  10      117.21      115.04     10.63 o
   6   1  10      220.30      206.31     50.67 o
 -10   2  10       93.84       56.89     14.08 o
  -9   2  10      199.05      217.56     11.87 o
  -8   2  10      311.19      361.84     15.40 o
  -7   2  10      119.19      115.54     10.27 o
  -6   2  10      216.98      232.18     14.11 o
  -5   2  10      558.07      491.71     13.09 o
  -4   2  10       76.89       59.02      6.67 o
  -3   2  10     1292.40     1258.93     21.93 o
  -2   2  10        0.04        8.18      4.36 o
  -1   2  10     1271.82     1298.26     44.26 o
   0   2  10     1032.41      998.04     26.37 o
   1   2  10     3105.73     3083.02     41.83 o
   2   2  10     2070.69     2060.05     26.34 o
   3   2  10      118.57      104.13      4.79 o
   4   2  10      113.81      113.76     16.34 o
   5   2  10       13.21       14.22      8.80 o
   6   2  10      144.48      171.93     13.83 o
  -9   3  10        0.84       12.53      6.97 o
  -8   3  10        1.04        3.09      6.40 o
  -7   3  10      114.71      122.91      9.24 o
  -6   3  10      441.49      430.30     12.60 o
  -5   3  10       33.82       40.85      5.17 o
  -4   3  10        3.94       -3.89      3.89 o
  -3   3  10        0.02       -3.38      3.87 o
  -2   3  10      265.46      259.55     22.84 o
  -1   3  10     1183.06     1215.38     23.54 o
   0   3  10      524.47      524.33     20.02 o
   1   3  10      151.36      124.96     10.89 o
   2   3  10      533.24      514.69     42.95 o
   3   3  10        7.70       17.41      5.95 o
   4   3  10       52.49       49.04      5.99 o
   5   3  10       53.27       61.31     12.44 o
   6   3  10       11.45      -11.56     12.57 o
  -9   4  10      160.41      160.05     22.58 o
  -8   4  10     1229.56     1202.04     61.07 o
  -7   4  10        0.50        2.91      5.65 o
  -6   4  10       45.12       50.54      5.67 o
  -5   4  10      386.61      385.20     11.50 o
  -4   4  10      598.66      560.55     13.86 o
  -3   4  10      730.40      746.87     15.86 o
  -2   4  10     2067.32     2057.65     32.25 o
  -1   4  10      346.96      342.69      8.59 o
   0   4  10     1275.49     1296.48     35.28 o
   1   4  10      111.55      120.22      4.93 o
   2   4  10      516.99      538.67     10.73 o
   3   4  10       18.23       14.82      2.90 o
   4   4  10      576.21      541.24     38.73 o
   5   4  10      114.90       84.11      8.88 o
   6   4  10        1.97       13.25     12.35 o
  -9   5  10      124.69      124.80     10.42 o
  -8   5  10      116.81       85.44      8.06 o
  -7   5  10      135.99      137.26      8.32 o
  -6   5  10        0.00        8.00      4.38 o
  -5   5  10        0.18       -0.44      9.62 o
  -4   5  10     1113.54     1106.83     32.08 o
  -3   5  10        0.23       -3.07      5.65 o
  -2   5  10      406.06      439.45     18.51 o
  -1   5  10       65.38       63.36      6.55 o
   0   5  10       74.28       78.79     11.87 o
   1   5  10       66.37       76.37      4.55 o
   2   5  10       35.96       44.35     12.97 o
   3   5  10       84.54       97.16      5.93 o
   4   5  10        3.24        5.56      4.57 o
   5   5  10       11.94       19.20      6.22 o
   6   5  10       46.54       43.68     12.80 o
  -9   6  10        0.15       15.63     12.94 o
  -8   6  10       73.06       71.83     12.83 o
  -7   6  10       87.45       92.12      7.39 o
  -6   6  10      633.06      533.72     27.97 o
  -5   6  10       27.88       33.66      9.53 o
  -4   6  10      125.48      132.48      6.42 o
  -3   6  10     1608.93     1607.35     50.33 o
  -2   6  10      244.09      264.63     26.34 o
  -1   6  10     1132.82     1133.18     18.45 o
   0   6  10      935.73      910.00     16.17 o
   1   6  10      160.27      137.84     11.96 o
   2   6  10        0.53       -1.50      3.47 o
   3   6  10       21.22       19.02      4.12 o
   4   6  10       19.77       27.08     21.33 o
   5   6  10       66.27       55.61      9.15 o
   6   6  10        7.16       32.00     20.45 o
  -9   7  10      185.58      191.35     15.40 o
  -8   7  10        5.56       25.52      6.72 o
  -7   7  10     1322.53     1298.13     62.61 o
  -6   7  10      289.08      281.03     15.14 o
  -5   7  10      194.65      172.86     12.46 o
  -4   7  10      128.39      147.07      8.21 o
  -3   7  10        1.91        0.43      3.67 o
  -2   7  10      730.66      635.84     25.71 o
  -1   7  10      180.31      188.49      5.34 o
   0   7  10      117.66       93.59     10.75 o
   1   7  10      376.79      393.63     24.97 o
   2   7  10      194.30      133.00      5.85 o
   3   7  10      671.03      692.61     23.71 o
   4   7  10       36.16       49.08     24.00 o
   5   7  10       17.11       31.38     12.44 o
  -9   8  10       60.85       37.44      9.42 o
  -8   8  10       20.47       44.83     17.82 o
  -7   8  10        0.02        0.34      7.41 o
  -6   8  10       47.19       47.30      7.70 o
  -5   8  10       79.96       84.53     10.78 o
  -4   8  10      287.99      286.85     25.42 o
  -3   8  10      738.63      718.25     16.96 o
  -2   8  10       24.45       29.16     11.48 o
  -1   8  10        0.17        6.46      2.99 o
   0   8  10        0.52        0.08      3.85 o
   1   8  10      885.22      860.67     15.35 o
   2   8  10      632.60      538.73     12.47 o
   3   8  10       37.01       20.01     12.88 o
   4   8  10       67.90       73.59      7.77 o
   5   8  10       26.05       38.28     10.67 o
  -9   9  10       66.44       87.49     29.33 o
  -8   9  10        0.78        2.38      5.98 o
  -7   9  10      153.55      158.68     10.50 o
  -6   9  10        0.00       -1.55      6.16 o
  -5   9  10      291.07      291.96      9.55 o
  -4   9  10      371.06      353.97     26.44 o
  -3   9  10      511.04      478.20     14.08 o
  -2   9  10      330.36      305.92     13.80 o
  -1   9  10        0.73        1.03      3.18 o
   0   9  10      481.92      477.72     12.45 o
   1   9  10       30.22       40.51      9.13 o
   2   9  10        1.90        8.02      4.81 o
   3   9  10       44.53       66.52      6.36 o
   4   9  10       24.16       17.94      6.17 o
   5   9  10       25.69       20.39     14.22 o
  -8  10  10        0.66        8.34      9.35 o
  -7  10  10       16.15       41.81      7.46 o
  -6  10  10       43.81       42.67      7.70 o
  -5  10  10       70.65       56.51     12.90 o
  -4  10  10       55.31       56.47     12.05 o
  -3  10  10      970.26     1030.06     26.53 o
  -2  10  10      120.99      129.79     21.37 o
  -1  10  10      286.22      280.31     10.61 o
   0  10  10     2027.50     1924.54     31.64 o
   1  10  10      138.70      113.13      9.37 o
   2  10  10      105.00      100.99      9.14 o
   3  10  10        0.09        2.17      5.55 o
   4  10  10       61.35       65.40     15.11 o
   5  10  10        1.11       11.06     11.56 o
  -8  11  10        1.93       11.85     21.51 o
  -7  11  10        7.04        9.83      7.75 o
  -6  11  10      102.50      107.55     14.11 o
  -5  11  10      469.86      448.37     78.03 o
  -4  11  10      241.71      230.24     48.40 o
  -3  11  10       26.93       36.35      9.41 o
  -2  11  10       10.24        9.75      6.49 o
  -1  11  10      133.48      149.43      8.08 o
   0  11  10      446.12      385.13     17.75 o
   1  11  10        2.02        6.73      5.36 o
   2  11  10      173.40      137.66      6.94 o
   3  11  10        1.17       11.85      8.89 o
   4  11  10       65.51       83.05     22.22 o
   5  11  10        6.59       15.41     16.94 o
  -8  12  10        0.02        1.44     14.59 o
  -7  12  10       38.93       32.50     15.20 o
  -6  12  10       29.12       27.24      8.25 o
  -5  12  10       77.59       76.22     10.48 o
  -4  12  10      233.18      232.81     12.90 o
  -3  12  10       44.38       51.23      6.66 o
  -2  12  10      906.98      899.31     48.67 o
  -1  12  10       12.17       16.10      7.94 o
   0  12  10      228.43      253.81     12.67 o
   1  12  10      316.88      324.38     21.56 o
   2  12  10       26.21       37.65      7.62 o
   3  12  10       95.61       64.74     10.67 o
   4  12  10       40.90       43.46     10.50 o
  -7  13  10      245.02      213.74     29.85 o
  -6  13  10      140.49      159.51     17.14 o
  -5  13  10      163.35      166.68     37.19 o
  -4  13  10     1264.70     1234.58     34.48 o
  -3  13  10        4.41       12.08     15.17 o
  -2  13  10      339.39      364.50     38.98 o
  -1  13  10        0.13       -2.10      4.80 o
   0  13  10      314.66      396.76     32.76 o
   1  13  10        0.09        3.45      6.82 o
   2  13  10      137.94      119.39      8.94 o
   3  13  10      207.74      230.19     19.56 o
   4  13  10      594.24      656.26     39.58 o
  -7  14  10       23.97       29.68     21.50 o
  -6  14  10        1.20        9.24     11.83 o
  -5  14  10        8.68       12.16     10.41 o
  -4  14  10       32.32       39.25     14.70 o
  -3  14  10      593.03      625.61     55.69 o
  -2  14  10      154.19      176.22     11.88 o
  -1  14  10       22.41       19.96      7.23 o
   0  14  10      102.06       92.30     14.21 o
   1  14  10      184.37      202.60     12.11 o
   2  14  10       68.75       86.32     14.90 o
   3  14  10       30.86       18.29     21.33 o
  -7  15  10      181.80      205.10     26.31 o
  -6  15  10      385.62      456.22     84.45 o
  -5  15  10       93.57      121.04     37.33 o
  -4  15  10      398.51      438.65     21.15 o
  -3  15  10       14.02       12.80      7.32 o
  -2  15  10      181.70      206.26     16.76 o
  -1  15  10       68.07       78.18     10.26 o
   0  15  10      591.69      584.92     22.21 o
   1  15  10      185.31      173.52     11.11 o
   2  15  10       16.91       16.03      7.21 o
   3  15  10       87.76       79.98     11.51 o
  -6  16  10      107.15       92.51     26.67 o
  -5  16  10      345.24      343.94     31.35 o
  -4  16  10      111.54       82.03     13.46 o
  -3  16  10      958.09      967.65     75.73 o
  -2  16  10       12.87        1.14     11.46 o
  -1  16  10     1261.12     1302.26     51.33 o
   0  16  10       34.12       26.44     21.32 o
   1  16  10       23.74       29.50     13.66 o
   2  16  10        2.51       27.83      9.78 o
  -5  17  10        7.61      -16.00     31.11 o
  -4  17  10        6.68       30.70     19.56 o
  -3  17  10       16.53       19.56     11.31 o
  -2  17  10       60.88       86.94      8.75 o
  -1  17  10       19.42       23.11      9.24 o
   0  17  10       25.65       41.43      9.35 o
   1  17  10       12.77       30.38     15.12 o
   2  17  10       82.47       63.27     10.50 o
  -4  18  10      249.56      254.04     33.78 o
  -3  18  10      100.63       86.21     16.69 o
  -2  18  10        3.03        5.55     15.38 o
  -1  18  10       33.26       15.34     16.61 o
   0  18  10        9.71       23.20      9.04 o
   1  18  10        0.68        4.76      8.29 o
  -3  19  10        1.39       33.32     26.67 o
  -2  19  10       29.25       22.10     19.56 o
  -1  19  10        2.62       -0.67      9.82 o
  -9   0  11      377.16      485.35     46.22 o
  -7   0  11      213.13      226.77     37.33 o
  -5   0  11       11.47        1.78      9.82 o
  -3   0  11      135.35      126.56      9.78 o
  -1   0  11       12.24       -3.91      7.11 o
   1   0  11       16.61        6.63      8.89 o
   3   0  11      912.46      933.36     32.00 o
   5   0  11       11.56        5.33     10.67 o
  -9   1  11        3.61        8.00      8.43 o
  -8   1  11      131.52      168.29     16.60 o
  -7   1  11       16.92        7.31      9.49 o
  -6   1  11        3.46        9.88      4.88 o
  -5   1  11      249.85      239.27     23.82 o
  -4   1  11     1521.29     1539.96     63.38 o
  -3   1  11      150.35      126.50     10.52 o
  -2   1  11      491.83      466.67     12.32 o
  -1   1  11     2984.84     2954.66     60.05 o
   0   1  11      590.15      589.19     29.51 o
   1   1  11        4.27        1.62      3.59 o
   2   1  11       60.86       56.44      9.75 o
   3   1  11       49.99       38.10      6.29 o
   4   1  11       64.55       61.73     15.11 o
   5   1  11        0.81        3.56      7.54 o
  -9   2  11       71.96       40.08      9.22 o
  -8   2  11        0.35        2.32      7.70 o
  -7   2  11      177.45      193.37     16.03 o
  -6   2  11       12.87        7.11      5.65 o
  -5   2  11       71.21       86.04      5.44 o
  -4   2  11       18.00       21.72      8.56 o
  -3   2  11       27.59       30.59      7.55 o
  -2   2  11      687.32      701.75     44.25 o
  -1   2  11      624.98      631.37     24.63 o
   0   2  11      544.96      528.99     14.63 o
   1   2  11      267.69      271.26      9.75 o
   2   2  11      406.60      450.87     32.85 o
   3   2  11       68.73       49.45     10.14 o
   4   2  11      162.91      185.97     10.16 o
   5   2  11       83.09      109.56      9.82 o
  -9   3  11      100.17      151.65     44.13 o
  -8   3  11      105.74       96.50     12.57 o
  -7   3  11      122.17      119.80     11.80 o
  -6   3  11        1.42        5.69      4.74 o
  -5   3  11       69.19       44.93     13.60 o
  -4   3  11      831.75      940.10     40.54 o
  -3   3  11      629.44      633.11     27.52 o
  -2   3  11      245.24      248.19     14.63 o
  -1   3  11     2466.89     2354.93     50.04 o
   0   3  11       62.67       68.07      8.72 o
   1   3  11        4.43       -3.18      3.18 o
   2   3  11      229.46      233.83      9.84 o
   3   3  11      348.34      286.07     33.98 o
   4   3  11        0.72       -4.74      7.23 o
   5   3  11        0.39        2.19      8.10 o
  -9   4  11      343.50      325.17     20.91 o
  -8   4  11      231.57      248.39     29.25 o
  -7   4  11      111.05      120.66     10.33 o
  -6   4  11        0.11       -1.63      4.04 o
  -5   4  11        6.90        4.47      3.68 o
  -4   4  11      152.78      156.97     15.40 o
  -3   4  11      812.51      794.47     28.48 o
  -2   4  11       13.09       11.68      6.89 o
  -1   4  11      534.70      552.71     20.79 o
   0   4  11      211.79      209.87      9.20 o
   1   4  11      617.44      629.46     12.28 o
   2   4  11      130.45      103.53      7.64 o
   3   4  11       19.25       16.45      5.76 o
   4   4  11       22.76       14.39     16.89 o
   5   4  11       76.09       74.04      8.53 o
  -9   5  11       27.63       59.35     11.48 o
  -8   5  11       76.28       98.24     14.11 o
  -7   5  11        3.32        4.70     11.03 o
  -6   5  11        0.66       20.11     16.01 o
  -5   5  11     2241.37     2340.17     52.09 o
  -4   5  11        0.62        2.18      3.57 o
  -3   5  11      155.48      136.11     10.26 o
  -2   5  11      149.40      164.66     10.63 o
  -1   5  11      105.88      125.81     12.67 o
   0   5  11       10.97       15.19      6.93 o
   1   5  11      313.61      349.77      8.84 o
   2   5  11       10.05        5.65      4.09 o
   3   5  11        7.67       15.86      8.00 o
   4   5  11      255.07      268.09     14.47 o
   5   5  11       79.63      122.73     27.56 o
  -9   6  11        2.91       14.58     11.40 o
  -8   6  11      460.01      431.27     18.64 o
  -7   6  11       68.40       51.51      9.99 o
  -6   6  11      131.67      150.95     17.40 o
  -5   6  11      897.32      912.10     32.87 o
  -4   6  11       34.53       26.40     10.01 o
  -3   6  11      219.29      233.85     30.81 o
  -2   6  11      127.24      132.72      9.49 o
  -1   6  11        0.54        9.67     11.08 o
   0   6  11      332.74      321.60     11.78 o
   1   6  11       75.18       88.20      9.89 o
   2   6  11      309.47      286.54      9.22 o
   3   6  11      169.74      155.87     13.69 o
   4   6  11       83.63      114.53     16.00 o
   5   6  11      122.61      234.25     89.78 o
  -9   7  11        0.47        4.50     16.00 o
  -8   7  11        8.48       24.71     13.14 o
  -7   7  11      350.55      319.02     24.12 o
  -6   7  11       42.07       45.03      6.40 o
  -5   7  11       64.16       69.79      8.85 o
  -4   7  11      209.62      241.54     26.34 o
  -3   7  11       86.89       87.42      7.05 o
  -2   7  11     1199.46     1104.04     62.86 o
  -1   7  11      270.19      273.03      6.88 o
   0   7  11      323.35      355.67     15.06 o
   1   7  11       55.74       43.78      6.02 o
   2   7  11       88.95       61.34     11.94 o
   3   7  11       62.45       63.35      9.06 o
   4   7  11        0.00       22.22      8.80 o
   5   7  11      305.65      317.71     48.00 o
  -8   8  11       59.50       57.64     19.03 o
  -7   8  11       13.53       21.60      6.99 o
  -6   8  11      275.68      289.24     12.46 o
  -5   8  11       56.06       61.16     15.19 o
  -4   8  11       70.32       77.91     11.39 o
  -3   8  11      206.78      164.83     12.02 o
  -2   8  11      160.04      154.24     17.50 o
  -1   8  11       90.75       83.50      4.45 o
   0   8  11      187.73      144.89      8.17 o
   1   8  11      214.50      179.92     10.39 o
   2   8  11       79.73       78.21      7.71 o
   3   8  11       19.23       17.29      6.83 o
   4   8  11       54.26       73.22      9.82 o
   5   8  11       53.25       39.11     14.93 o
  -8   9  11       15.08       16.09     11.33 o
  -7   9  11        1.96       -1.94      7.48 o
  -6   9  11      150.21      157.20     12.33 o
  -5   9  11        0.60       12.33     11.34 o
  -4   9  11        0.00        7.80      7.11 o
  -3   9  11      289.83      303.67     10.35 o
  -2   9  11      156.96      165.99     22.47 o
  -1   9  11      868.67      857.60     21.95 o
   0   9  11      613.96      572.94     13.84 o
   1   9  11      225.83      192.45     19.38 o
   2   9  11        1.31       -5.91      5.91 o
   3   9  11       80.85       73.80     11.56 o
   4   9  11      272.72      258.26     15.68 o
  -8  10  11       18.34       17.78     13.33 o
  -7  10  11      300.90      325.07     17.02 o
  -6  10  11      230.04      238.45     13.76 o
  -5  10  11      115.99      124.01     20.01 o
  -4  10  11      118.10      115.74     20.57 o
  -3  10  11      568.37      566.54     48.89 o
  -2  10  11        9.49       34.99      7.26 o
  -1  10  11       32.03       20.24      5.46 o
   0  10  11        5.71        5.40     10.07 o
   1  10  11      224.37      232.00     10.86 o
   2  10  11      199.52      196.01     11.00 o
   3  10  11      242.58      255.69     81.78 o
   4  10  11      177.50      231.44     23.79 o
  -8  11  11      136.28      106.67     32.00 o
  -7  11  11      186.77      114.10     24.65 o
  -6  11  11       93.13      126.15     18.84 o
  -5  11  11      119.37      148.56     13.53 o
  -4  11  11        3.49        3.08     11.85 o
  -3  11  11        2.26       -2.67      7.94 o
  -2  11  11       12.40        0.46      9.11 o
  -1  11  11       14.73       10.67      8.38 o
   0  11  11       33.97       31.57      9.12 o
   1  11  11      424.40      364.72     11.94 o
   2  11  11      427.86      446.24     16.81 o
   3  11  11       29.37       35.90     12.44 o
   4  11  11       76.37       76.15     13.66 o
  -7  12  11       16.65       18.49     11.57 o
  -6  12  11      200.17      214.38     29.51 o
  -5  12  11      120.50      115.75     18.06 o
  -4  12  11       30.42       48.00      9.22 o
  -3  12  11     1054.87     1041.18     32.41 o
  -2  12  11      369.18      376.99     31.87 o
  -1  12  11        2.62       -4.09      6.28 o
   0  12  11      189.51      175.26     11.98 o
   1  12  11       88.65      110.81     12.02 o
   2  12  11        5.88       18.50      5.83 o
   3  12  11        1.67       21.80     36.45 o
  -7  13  11       76.70      119.98     30.79 o
  -6  13  11       69.69       72.68     24.00 o
  -5  13  11       93.84      111.27     14.91 o
  -4  13  11       76.13       89.33     17.70 o
  -3  13  11      579.72      597.29     25.13 o
  -2  13  11       46.58       27.71      9.22 o
  -1  13  11       23.05       35.19     21.04 o
   0  13  11      248.67      255.73     28.56 o
   1  13  11       21.52       32.36     21.04 o
   2  13  11       28.31       15.19      7.37 o
   3  13  11       16.06       19.95     16.66 o
  -6  14  11      201.37      202.02     17.32 o
  -5  14  11      312.49      352.60     47.11 o
  -4  14  11        0.01       17.94     19.31 o
  -3  14  11       65.32       60.19     10.71 o
  -2  14  11      352.10      332.37     39.83 o
  -1  14  11        4.38       23.75     18.29 o
   0  14  11      395.03      401.09     19.88 o
   1  14  11      210.63      206.30     14.59 o
   2  14  11        7.30       55.61     12.72 o
  -6  15  11        4.94       21.61     15.08 o
  -5  15  11      229.58      196.66     25.75 o
  -4  15  11      512.71      561.64     30.24 o
  -3  15  11       24.33       27.95      9.32 o
  -2  15  11       14.75       11.39      8.68 o
  -1  15  11      299.44      341.87     28.79 o
   0  15  11       75.02       72.04     25.36 o
   1  15  11      349.66      335.33     44.16 o
   2  15  11       32.88       15.51     10.50 o
  -5  16  11       27.67       39.89     19.65 o
  -4  16  11       46.26       75.75     17.07 o
  -3  16  11       55.40       25.05     13.16 o
  -2  16  11        0.02        8.63     15.44 o
  -1  16  11       24.09       41.69     15.74 o
   0  16  11       14.57       21.00     27.32 o
   1  16  11        3.43       23.46     20.45 o
  -4  17  11       40.73       63.42     52.45 o
  -3  17  11        0.43       -9.98     16.20 o
  -2  17  11       53.49       88.59     18.20 o
  -1  17  11      125.97      156.01     17.28 o
   0  17  11      311.14      344.24     18.59 o
  -2  18  11        8.96       42.67     21.33 o
  -8   0  12      356.80      421.35     39.11 o
  -6   0  12      137.09      129.34     11.11 o
  -4   0  12      199.69      280.52     18.74 o
  -2   0  12      446.33      429.06     22.22 o
   0   0  12     4354.39     4329.58    102.23 o
   2   0  12      153.41      154.16     11.56 o
   4   0  12      358.62      323.57     24.89 o
  -9   1  12       14.20        5.33     17.78 o
  -8   1  12       43.54       30.40     17.78 o
  -7   1  12      439.69      341.34     24.89 o
  -6   1  12        0.05       -5.06      5.06 o
  -5   1  12      205.27      203.79     15.33 o
  -4   1  12       28.96       24.03      6.90 o
  -3   1  12        1.31       12.26      9.03 o
  -2   1  12       81.68       80.57     12.41 o
  -1   1  12       28.92       14.44      5.65 o
   0   1  12       12.70        8.09      8.21 o
   1   1  12        0.99        2.91      7.44 o
   2   1  12        3.78       -1.23      5.16 o
   3   1  12      244.96      252.75     11.89 o
   4   1  12      315.23      367.19     24.00 o
  -9   2  12      188.13      219.41     44.59 o
  -8   2  12      143.22      131.37     13.33 o
  -7   2  12      373.50      363.30     20.12 o
  -6   2  12      113.20      111.51     14.37 o
  -5   2  12      373.29      354.17     22.21 o
  -4   2  12      104.78      141.41     15.37 o
  -3   2  12      822.03      838.56     29.77 o
  -2   2  12       31.76       39.04      8.70 o
  -1   2  12      111.36      117.69      7.36 o
   0   2  12      533.16      564.23     14.83 o
   1   2  12       75.30       80.66      8.98 o
   2   2  12       16.02       20.74      9.78 o
   3   2  12       22.22       25.78      6.29 o
   4   2  12       23.31       12.59      7.23 o
  -9   3  12      306.44      291.31     21.15 o
  -8   3  12        2.53        7.98     14.04 o
  -7   3  12      775.69      854.00     96.00 o
  -6   3  12       70.18       71.65      6.93 o
  -5   3  12      164.16      163.90     10.17 o
  -4   3  12      263.05      287.58     14.11 o
  -3   3  12      262.59      244.50     32.08 o
  -2   3  12      513.90      510.42     40.75 o
  -1   3  12      224.19      197.21     11.29 o
   0   3  12       93.50       66.67     11.29 o
   1   3  12      588.78      602.30     14.79 o
   2   3  12        0.24        4.22      4.55 o
   3   3  12      657.20      711.35     21.97 o
   4   3  12       31.11       58.55      9.82 o
  -9   4  12       74.33       73.25     11.79 o
  -8   4  12        0.32       14.19      8.29 o
  -7   4  12      100.43      128.37     33.19 o
  -6   4  12       26.08       13.66      6.00 o
  -5   4  12      188.96      181.11      8.84 o
  -4   4  12      824.06      775.05     35.41 o
  -3   4  12      604.86      560.69     31.05 o
  -2   4  12      462.35      406.87     31.23 o
  -1   4  12        5.44        4.24      4.93 o
   0   4  12      190.68      172.20     16.70 o
   1   4  12        8.90       -1.58      3.09 o
   2   4  12        9.65       14.46      5.92 o
   3   4  12       12.07       11.85     22.22 o
   4   4  12       97.65       66.97     15.11 o
  -8   5  12      103.44      107.13     11.40 o
  -7   5  12      166.84      192.08     14.88 o
  -6   5  12        0.83        1.06      5.41 o
  -5   5  12       65.98       68.84      9.38 o
  -4   5  12      192.03      212.38     42.97 o
  -3   5  12      199.47      162.02     15.14 o
  -2   5  12       20.98       -4.71     12.72 o
  -1   5  12      387.96      384.55     13.54 o
   0   5  12       18.96       23.45      8.04 o
   1   5  12       52.61       47.62      6.62 o
   2   5  12      371.07      366.61     12.38 o
   3   5  12      193.25      218.34     29.33 o
   4   5  12       63.46       46.66     10.96 o
  -8   6  12      340.84      287.99     44.45 o
  -7   6  12       11.32       12.88      7.11 o
  -6   6  12      600.33      621.34     42.60 o
  -5   6  12        3.21        9.71     11.80 o
  -4   6  12       90.97       81.18     17.88 o
  -3   6  12     1457.20     1513.67     59.68 o
  -2   6  12       53.77       71.69      6.45 o
  -1   6  12      409.74      389.89     14.61 o
   0   6  12       55.07       32.99     10.24 o
   1   6  12      104.79      112.08     17.62 o
   2   6  12      202.45      200.67     16.34 o
   3   6  12      319.15      325.57     73.78 o
   4   6  12        3.64       -4.41     32.00 o
  -8   7  12       58.31       62.93     12.80 o
  -7   7  12       20.71       43.00     38.22 o
  -6   7  12      104.52      104.96     16.36 o
  -5   7  12      141.13      153.41     30.47 o
  -4   7  12      481.05      450.58     14.75 o
  -3   7  12      717.80      753.06     30.76 o
  -2   7  12      472.60      426.69     17.56 o
  -1   7  12       63.47       54.78      6.63 o
   0   7  12      109.41      113.72      9.20 o
   1   7  12      149.39      148.18     21.94 o
   2   7  12       53.92       57.24     19.56 o
   3   7  12      157.78      132.43     11.11 o
   4   7  12        0.77        1.09     16.20 o
  -8   8  12      203.34      237.14     43.56 o
  -7   8  12      172.30      181.30     15.32 o
  -6   8  12      240.19      289.91     37.32 o
  -5   8  12       86.74      136.86     16.34 o
  -4   8  12       74.35       67.60      8.59 o
  -3   8  12      110.74      122.85     26.44 o
  -2   8  12        1.35        7.22     13.43 o
  -1   8  12      156.80      167.19     12.26 o
   0   8  12       40.70       36.38      8.99 o
   1   8  12       20.69       22.48     11.56 o
   2   8  12      135.74      120.91     15.68 o
   3   8  12       15.60       15.90     10.20 o
   4   8  12      314.79      337.01     76.45 o
  -8   9  12      162.57      145.78     17.78 o
  -7   9  12        7.62      -10.20     10.20 o
  -6   9  12        0.05        5.39      7.17 o
  -5   9  12      294.26      302.30     16.17 o
  -4   9  12       67.76       58.67     14.79 o
  -3   9  12      265.90      273.65     26.79 o
  -2   9  12      361.91      360.05     19.90 o
  -1   9  12       72.05       94.10     26.37 o
   0   9  12      335.87      275.51     20.52 o
   1   9  12      235.13      250.25     25.78 o
   2   9  12        4.26       -7.62      8.53 o
   3   9  12       31.65       56.00     18.86 o
  -7  10  12        0.08        2.57     12.44 o
  -6  10  12      124.57      157.18     13.65 o
  -5  10  12       77.07       66.38     17.74 o
  -4  10  12       14.86       15.85     11.09 o
  -3  10  12        1.45        0.88      8.60 o
  -2  10  12       81.57       81.50      8.98 o
  -1  10  12        2.41        8.76     11.70 o
   0  10  12      111.00       66.14     37.33 o
   1  10  12       21.52        9.53     15.68 o
   2  10  12        8.16       13.63      7.95 o
   3  10  12      349.78      459.68     44.45 o
  -7  11  12       25.39       48.82     17.78 o
  -6  11  12       82.94      109.22     43.76 o
  -5  11  12        7.06       32.08     24.32 o
  -4  11  12      139.30      149.11     17.96 o
  -3  11  12       27.92       17.30     10.16 o
  -2  11  12       55.62       77.88     12.47 o
  -1  11  12      691.47      728.86     29.95 o
   0  11  12       78.38       89.40     28.61 o
   1  11  12      758.24      675.69     52.45 o
   2  11  12       55.36       81.21     14.22 o
   3  11  12       41.45       31.68     17.47 o
  -7  12  12       13.72        1.78     16.00 o
  -6  12  12        6.74       -8.13      8.13 o
  -5  12  12      427.98      552.83     27.98 o
  -4  12  12       50.07       41.28     15.18 o
  -3  12  12      404.09      459.32     34.21 o
  -2  12  12      111.81       54.35     17.78 o
  -1  12  12       57.96       92.48     25.57 o
   0  12  12        8.29       34.11     28.99 o
   1  12  12      226.27      241.65     58.67 o
   2  12  12        0.71       12.95     24.00 o
  -6  13  12        1.58        6.22     24.00 o
  -5  13  12      101.36      159.24     16.38 o
  -4  13  12      213.54      255.96     44.85 o
  -3  13  12        3.97       23.41     13.34 o
  -2  13  12       98.11      142.45     28.13 o
  -1  13  12       31.38       74.87     20.58 o
   0  13  12       42.87       43.83     18.29 o
   1  13  12        0.07       -9.51      9.51 o
   2  13  12       41.46       33.41     25.78 o
  -5  14  12      259.72      301.76     25.60 o
  -4  14  12       11.05       38.36      9.42 o
  -3  14  12       28.84       13.04     16.20 o
  -2  14  12       90.44       99.28     13.03 o
  -1  14  12        2.68       50.52     21.13 o
   0  14  12      147.02      151.43     30.24 o
   1  14  12      208.51      240.93     24.52 o
  -5  15  12        0.56        6.56     26.67 o
  -4  15  12      131.51      122.95     23.23 o
  -3  15  12       26.92       43.07     11.23 o
  -2  15  12      475.65      473.54     58.10 o
  -1  15  12      197.97      212.37     32.88 o
   0  15  12       40.84       36.73     10.69 o
  -3  16  12        7.79       37.47     16.94 o
  -2  16  12       41.00       68.74     19.97 o
  -1  16  12       59.91       35.24     10.92 o
  -7   0  13      181.52      211.56     28.45 o
  -5   0  13       71.96       42.92     12.11 o
  -3   0  13      512.03      509.78     54.22 o
  -1   0  13      238.66      227.86     17.78 o
   1   0  13      172.62      178.03     11.83 o
   3   0  13      231.38      305.79     26.67 o
  -8   1  13       22.19       28.09     15.38 o
  -7   1  13      116.17       98.02     13.95 o
  -6   1  13       15.05       -1.88     21.33 o
  -5   1  13      139.61      123.14     10.10 o
  -4   1  13        0.82       11.62      6.84 o
  -3   1  13       67.11       76.46      8.77 o
  -2   1  13        1.66       -1.37     15.65 o
  -1   1  13      148.69      144.36     22.13 o
   0   1  13       24.48       31.61      5.90 o
   1   1  13        8.32        8.89      5.85 o
   2   1  13       35.31       31.42     12.44 o
   3   1  13      401.05      423.67     21.97 o
  -8   2  13       45.32       60.39     23.11 o
  -7   2  13      281.82      284.26     88.89 o
  -6   2  13       10.19       10.67     16.89 o
  -5   2  13       71.94       55.64     12.28 o
  -4   2  13        0.01       10.14     11.55 o
  -3   2  13      388.39      437.50     31.31 o
  -2   2  13      362.45      388.03     23.22 o
  -1   2  13        3.57       15.59      5.80 o
   0   2  13        0.93       -0.45      5.65 o
   1   2  13        1.75        7.31      6.22 o
   2   2  13      200.43      209.90     24.00 o
   3   2  13        9.58       20.54     11.11 o
  -8   3  13      155.37      155.43     30.77 o
  -7   3  13       13.21        1.60      9.80 o
  -6   3  13        1.23       40.18     18.73 o
  -5   3  13       97.12      105.65     17.60 o
  -4   3  13      147.72      163.09     18.97 o
  -3   3  13       49.61       56.66      7.81 o
  -2   3  13      203.20      191.43     21.56 o
  -1   3  13      497.52      455.91     15.75 o
   0   3  13      689.61      711.19     59.56 o
   1   3  13      512.65      561.34     22.41 o
   2   3  13       51.34       64.47     29.33 o
   3   3  13        8.89       16.81     11.28 o
  -8   4  13       26.68       62.18     14.14 o
  -7   4  13        0.42        3.98      7.82 o
  -6   4  13       68.11       82.17     17.47 o
  -5   4  13       11.24       10.81     15.38 o
  -4   4  13      239.73      253.04     23.23 o
  -3   4  13       89.35      126.92     27.40 o
  -2   4  13       11.25       19.72      6.93 o
  -1   4  13       41.36       29.69     16.89 o
   0   4  13       31.07       54.56     18.20 o
   1   4  13       49.68       54.16      9.54 o
   2   4  13       58.92       71.66     15.32 o
   3   4  13       25.82       45.83     10.50 o
  -8   5  13      355.34      384.49     24.00 o
  -7   5  13      130.06      134.15     15.90 o
  -6   5  13       18.64       27.83     16.69 o
  -5   5  13      780.12      855.64     80.89 o
  -4   5  13      208.58      161.99     18.36 o
  -3   5  13        4.47       10.38     15.38 o
  -2   5  13      144.69      121.77     19.45 o
  -1   5  13        0.88        3.56     11.83 o
   0   5  13      112.65       96.77     17.47 o
   1   5  13       67.63       58.47     34.67 o
   2   5  13       72.39       52.61     20.45 o
   3   5  13        9.08       26.77     11.56 o
  -8   6  13        0.19       44.16     32.89 o
  -7   6  13      275.36      296.51     79.11 o
  -6   6  13      609.62      605.66     93.34 o
  -5   6  13       40.05       36.05     15.68 o
  -4   6  13      319.96      263.82     28.45 o
  -3   6  13       82.82      111.00     42.67 o
  -2   6  13       22.67       28.45     16.00 o
  -1   6  13      480.89      525.22     33.30 o
   0   6  13      137.34      147.71     38.22 o
   1   6  13      918.08     1068.70     56.00 o
   2   6  13       23.81       15.56     13.72 o
   3   6  13       25.45       21.88     21.33 o
  -7   7  13        3.47       30.22     12.72 o
  -6   7  13       20.58        1.62      9.99 o
  -5   7  13       34.94       18.57     16.12 o
  -4   7  13      192.29      174.45     53.34 o
  -3   7  13        2.85        0.62     14.09 o
  -2   7  13      102.00      130.73     17.60 o
  -1   7  13       37.00       53.05     15.38 o
   0   7  13      266.60      367.42     28.10 o
   1   7  13        2.53       20.79     17.78 o
   2   7  13        0.01       -8.21     17.78 o
   3   7  13       87.65       60.80     48.89 o
  -7   8  13       15.94       26.27     33.78 o
  -6   8  13        5.81      -10.00     18.67 o
  -5   8  13       16.24       57.40     17.07 o
  -4   8  13       86.54      100.46     25.78 o
  -3   8  13      355.37      341.90     73.78 o
  -2   8  13        4.11        3.93     36.45 o
  -1   8  13      373.35      421.16    160.00 o
   0   8  13      153.31      193.93     23.89 o
   1   8  13      610.48      556.31    130.67 o
   2   8  13        5.92       24.30     25.78 o
  -7   9  13      363.15      400.42     32.89 o
  -6   9  13        0.22       36.17     45.33 o
  -5   9  13      831.08      835.10     48.98 o
  -4   9  13      369.19      399.46     32.04 o
  -3   9  13      231.98      316.68     31.11 o
  -2   9  13       99.12       83.56     40.00 o
  -1   9  13       12.39       24.00     16.34 o
   0   9  13        1.67       25.28     16.66 o
   1   9  13      158.65      239.11     52.45 o
   2   9  13        5.86        0.43     28.45 o
  -6  10  13        9.23       13.16     11.83 o
  -5  10  13       37.46       41.65     16.42 o
  -4  10  13        4.70        7.60     14.22 o
  -3  10  13      186.00      208.99     23.79 o
  -2  10  13        3.50        2.03      9.90 o
  -1  10  13        4.21       18.67     13.16 o
   0  10  13      111.30      148.90    106.67 o
   1  10  13       14.99       41.81     36.45 o
   2  10  13       53.16       31.10     30.22 o
  -6  11  13      443.75      425.41     28.54 o
  -5  11  13       62.95       43.39     24.89 o
  -4  11  13      140.22      146.85     30.22 o
  -3  11  13       46.89       27.39     13.16 o
  -2  11  13      269.22      279.63     22.52 o
  -1  11  13       55.26       91.52     47.11 o
   0  11  13        3.16      -10.17     15.68 o
   1  11  13        6.59       57.12     19.45 o
  -5  12  13       12.18       29.16     13.95 o
  -4  12  13      370.96      423.98     50.91 o
  -3  12  13       35.32       28.40     18.03 o
  -2  12  13      508.03      533.39     29.74 o
  -1  12  13       69.31       92.24     41.78 o
   0  12  13       43.47       61.40     16.20 o
   1  12  13        8.82      -12.35     12.35 o
  -5  13  13       38.31       44.90     28.45 o
  -4  13  13       75.75       65.60     18.48 o
  -3  13  13       40.22       17.25     18.73 o
  -2  13  13       21.15       37.46     15.12 o
  -1  13  13      170.10      178.59     17.21 o
   0  13  13      150.36      200.34     43.56 o
  -4  14  13       16.04       29.06     18.20 o
  -3  14  13      139.16      124.73     15.06 o
  -2  14  13      122.03      109.31     15.64 o
  -1  14  13      185.10      196.45     21.16 o
  -6   0  14      221.72      227.56     33.78 o
  -4   0  14       10.51      -24.89     24.89 o
  -2   0  14      186.88      268.45     32.00 o
   0   0  14       48.48      115.56     30.22 o
   2   0  14       25.60       17.78     17.78 o
  -7   1  14        0.38      -15.76     25.78 o
  -6   1  14       14.84       46.11     24.00 o
  -5   1  14      176.52      198.14     69.34 o
  -4   1  14      212.82      276.95     32.89 o
  -3   1  14      310.17      348.52     42.67 o
  -2   1  14       31.33        0.00     12.44 o
  -1   1  14        0.33       -8.89     16.34 o
   0   1  14       29.17       24.71     56.00 o
   1   1  14      102.59       80.26     39.11 o
   2   1  14       27.40       46.45     11.28 o
  -7   2  14      163.75       89.14     28.45 o
  -6   2  14      295.46      283.96     52.45 o
  -5   2  14      145.36      201.05     34.67 o
  -4   2  14      344.26      419.69     27.66 o
  -3   2  14      191.35      208.30     66.67 o
  -2   2  14        1.96        2.67     11.56 o
  -1   2  14       12.05       20.95     22.22 o
   0   2  14      116.43      198.86     80.89 o
   1   2  14      210.15      169.83     22.52 o
   2   2  14       41.69       40.30     31.11 o
  -7   3  14       71.10       49.78     15.09 o
  -6   3  14      286.87      329.35     29.52 o
  -5   3  14       93.72      122.86     23.11 o
  -4   3  14      389.41      470.85     38.22 o
  -3   3  14      667.34      747.94     75.13 o
  -2   3  14       11.00       -9.50     10.73 o
  -1   3  14      208.20      247.95     39.11 o
   0   3  14        9.29       48.00     24.89 o
   1   3  14       51.21      109.59     48.00 o
   2   3  14        0.82       11.16     10.50 o
  -7   4  14      179.62      189.23     17.64 o
  -6   4  14      660.88      730.28     41.76 o
  -5   4  14        0.02       37.33     14.79 o
  -4   4  14        2.37       17.48     14.93 o
  -3   4  14       17.62       19.06     13.95 o
  -2   4  14       28.98       57.61     16.94 o
  -1   4  14      114.71      142.04     21.97 o
   0   4  14      237.19      289.96     25.14 o
   1   4  14       93.24      101.24     32.00 o
   2   4  14       37.42       60.55     17.78 o
  -7   5  14       95.45       64.85     13.95 o
  -6   5  14      185.81      259.13     26.31 o
  -5   5  14      209.20      252.69     23.79 o
  -4   5  14       28.79       -0.85     15.68 o
  -3   5  14       65.05       86.41     24.89 o
  -2   5  14       70.75      109.72     16.20 o
  -1   5  14        0.41      -10.47     14.22 o
   0   5  14       35.59       52.07     17.07 o
   1   5  14       67.00       28.99     30.22 o
   2   5  14      215.29      260.23     62.22 o
  -7   6  14      480.33      451.57     28.45 o
  -6   6  14       45.63       97.23     35.56 o
  -5   6  14       10.88       39.11     17.60 o
  -4   6  14      642.38      748.46     59.56 o
  -3   6  14      204.29      206.23     20.49 o
  -2   6  14      207.60      217.08     29.33 o
  -1   6  14        1.93      -16.34     16.34 o
   0   6  14       77.11       60.61     18.67 o
   1   6  14       62.95       69.50     23.11 o
   2   6  14        0.00       17.62     13.46 o
  -6   7  14       87.30      110.93     18.36 o
  -5   7  14       46.76       59.36     18.74 o
  -4   7  14      166.98      259.84     61.34 o
  -3   7  14       52.48       47.27     18.20 o
  -2   7  14      225.37      206.82     53.33 o
  -1   7  14        6.88       48.36     14.79 o
   0   7  14       10.98       27.82     15.11 o
   1   7  14      167.64      208.56     22.21 o
  -6   8  14        8.78       22.93     21.33 o
  -5   8  14       93.27      105.15     15.38 o
  -4   8  14       19.98       45.42     29.33 o
  -3   8  14       87.86      101.86     52.45 o
  -2   8  14      144.72      148.61     21.37 o
  -1   8  14       20.51        1.78     13.15 o
   0   8  14      110.69      147.47     40.89 o
   1   8  14       69.67       99.52     20.71 o
  -6   9  14      119.49      135.12     23.11 o
  -5   9  14        4.56        2.67     13.83 o
  -4   9  14       76.80       79.62     22.22 o
  -3   9  14       62.14        3.95     16.66 o
  -2   9  14        0.19       45.10     17.78 o
  -1   9  14       65.15      107.88     24.00 o
   0   9  14        1.93       36.78     18.20 o
   1   9  14       66.50       94.45     18.67 o
  -5  10  14        5.29       27.56     37.33 o
  -4  10  14       79.46       40.89     26.67 o
  -3  10  14      162.31      212.62     21.26 o
  -2  10  14      131.45      150.71     35.56 o
  -1  10  14        1.46        3.63     15.38 o
   0  10  14        1.09       11.06     15.32 o
  -4  11  14        3.00        3.09     14.42 o
  -3  11  14        5.35       -6.40     12.38 o
  -2  11  14        1.04      -13.15     13.15 o
  -1  11  14      101.10       98.14     20.04 o
  -3  12  14       19.20       45.17     28.45 o
  -2  12  14      129.86      163.32     32.89 o
  -5   0  15       35.06       17.78     28.45 o
  -3   0  15      286.59      398.23     44.45 o
  -1   0  15       41.28        5.33     17.78 o
   1   0  15       90.51       35.56     30.22 o
  -6   1  15      216.43      242.68     27.66 o
  -5   1  15       81.68      107.39     18.74 o
  -4   1  15        7.24        2.67     18.86 o
  -3   1  15        5.15      -17.94     17.94 o
  -2   1  15      207.30      260.62     90.67 o
  -1   1  15        1.04       15.38     14.42 o
   0   1  15      109.54      110.94     22.63 o
   1   1  15       10.62       33.59     16.69 o
  -6   2  15      164.03      193.61     61.34 o
  -5   2  15        0.38       10.31     19.56 o
  -4   2  15      100.92      154.74     51.56 o
  -3   2  15        1.29       -9.60     14.79 o
  -2   2  15      237.88      271.73     27.01 o
  -1   2  15        2.06       18.37     14.93 o
   0   2  15        0.24       -9.63     14.47 o
   1   2  15      552.16      616.91     64.00 o
  -6   3  15      238.61      365.69     97.78 o
  -5   3  15       20.00       10.92     12.80 o
  -4   3  15        3.09      -13.63     14.93 o
  -3   3  15        1.08        0.05     23.11 o
  -2   3  15        8.82        9.78     31.11 o
  -1   3  15        6.54        9.62     21.33 o
   0   3  15      104.74      107.11     30.22 o
  -6   4  15        3.41       29.60     14.42 o
  -5   4  15        0.15       48.67     14.93 o
  -4   4  15        1.52        1.78     12.57 o
  -3   4  15        0.21       25.48     18.73 o
  -2   4  15        1.35       -0.67     13.72 o
  -1   4  15       87.51       62.48     15.08 o
   0   4  15       56.72       90.92     19.21 o
  -6   5  15       81.74      136.89     26.67 o
  -5   5  15      625.62      656.29     38.91 o
  -4   5  15        7.17       29.48     19.21 o
  -3   5  15      268.43      233.65     24.30 o
  -2   5  15        1.60      -14.44     24.00 o
  -1   5  15       20.97       51.11     31.11 o
   0   5  15       42.61       -1.63     23.11 o
  -5   6  15      138.66       90.73     28.45 o
  -4   6  15       30.87       46.95     19.56 o
  -3   6  15       12.20       24.27     15.77 o
  -2   6  15       86.61      176.47     56.89 o
  -1   6  15        1.49       -9.78     18.86 o
   0   6  15       26.11       -1.11     29.33 o
  -5   7  15      376.41      391.12     42.67 o
  -4   7  15       71.56      112.15     19.45 o
  -3   7  15      110.84      174.20     33.78 o
  -2   7  15       22.16        1.78     24.89 o
  -1   7  15       17.28       22.76     14.79 o
  -4   8  15       21.33        8.72     15.11 o
  -3   8  15       62.23      115.72     46.22 o
  -2   8  15       21.91       40.27     54.22 o
  -1   8  15        0.01        8.60     15.68 o
  -3   9  15       50.51       49.78     26.67 o
  -2   9  15       55.44       84.99     15.38 o
  -4   0  16       59.84       23.11     24.89 o
  -2   0  16        4.75      -21.33     26.67 o
  -4   1  16      271.64      173.20     24.30 o
  -3   1  16      146.83      168.18     24.49 o
  -2   1  16       66.12      126.23     32.00 o
  -4   2  16      208.53      212.60     28.26 o
  -3   2  16      254.32      288.38     25.75 o
  -2   2  16      471.22      627.58     53.33 o
  -3   3  16       85.44       88.89     26.67 o
  -2   3  16       12.12       10.67     17.78 o
 
